# Supplementary material for: A meet-up of two second messengers: the c-di-AMP receptor DarB controls (p)ppGpp synthesis in Bacillus subtilis
Source: Nat Commun. 2021 Feb 22;12:1210. doi: 10.1038/s41467-021-21306-0 (PMC7900238; doi:10.1038/s41467-021-21306-0)
Supplement: Supplementary file 4 — Supplementary Data 1 [file 41467_2021_21306_MOESM4_ESM.xlsx]

## Sheet: Tabelle1
Analysis of eluates from the DarB pulldown experiment with Bacillus subtilis cell extract
Peptides identified by search of MS/MS2 data against B. subtilis specific protein database (UniProt Proteome ID UP000001570)
LK09-12: Negative control (empty vector without DarB)						LK13-16: DarB coupled to Ni2+-NTA column
Accession	Description	Coverage (%)	Number of identified peptides	Number of peptide sequence matches		Accession	Description	Coverage (%)	Number of identified peptides	Number of peptide sequence matches
P35163	ResD	45	12	87		O31698	DarB	95	9	649
O07603	YhfE	38	11	46		O07603	YhfE	57	16	147
P27206	SrfAA	11	27	43		O54408	Rel	50	32	134
P33166	Tuf	40	11	38		P33166	TufA	80	22	127
Q04747	SrfAB	8	20	32		Q04747	SrfAB	31	79	120
O07937	YraK	22	5	29		P27206	SrfAA	29	70	113
P02968	Hag	37	7	27		O34425	GapB	76	19	70
P51833	Rnc	29	6	26		P25994	PyrAB	39	31	57
O34425	GapB	30	8	25		P42175	NarG	31	27	56
P46352	XerD	26	7	18		P94461	PriA	32	23	46
O31986	SunS	23	8	17		P80886	SucC	62	19	37
P94461	PriA	16	10	15		P54420	AsnB	43	20	36
P39776	XerC	29	6	14		P37871	RpoC	32	24	35
P42175	NarG	10	9	13		P42920	RplC	31	6	27
O34803	YeaA	19	5	13		P35163	ResD	44	9	26
P50735	GudB	12	4	12		P80868	FusA	35	15	26
P42919	RplB	18	4	11		P46320	LicH	51	17	25
P19466	MtrB	56	3	11		P16971	RecA	49	10	25
P54956	YxeQ	20	6	10		P37870	RpoB	19	15	25
P71073	AdeR	15	5	10		P19466	MtrB	75	6	24
P40778	MurC	21	7	10		O34788	BdhA	46	10	23
P36949	RbsB	21	5	9		Q9KWU4	Pyc	22	17	22
P37871	RpoC	9	7	9		P50735	GudB	32	10	21
P25994	PyrAB	11	8	9		P18158	GlpD	33	14	21
P16971	RecA	23	5	7		P18157	GlpK	33	12	21
Q01465	MreB	17	4	6		P51833	RnC	23	5	21
O34433	YobO	8	4	6		P37869	Eno	51	15	21
P54530	YqiS	23	4	6		P21467	RpsE	66	10	20
O31698	DarB	27	3	6		P21465	RpsC	30	6	19
O31475	YcgT	15	3	6		P09339	CitB	20	13	19
O32158	YurQ	28	3	6		P12877	RplE	47	7	18
O31774	Rny	4	2	6		P71073	AdeR	38	13	18
P06535	Spo0B	21	3	5		P02968	Hag	53	8	16
P38021	RocD	7	2	5		P42919	RplB	16	4	16
P13799	DegS	11	4	5		P24141	OppA	31	12	16
P94536	YsfB	12	3	5		O34803	YeaA	37	8	16
P54466	YqfA	18	4	5		P28598	GroL	34	13	16
P21465	RpsC	21	3	5		P45745	DhbF	7	12	16
P24327	PrsA	9	2	4		P39793	PonA	19	11	16
O34934	NadK2	11	2	4		P37571	ClpC/MecB	23	12	16
P42296	YxiD	7	3	4		P70974	RplM	54	7	15
P19669	Tal	21	3	4		P16263	OdhB	38	9	14
P18256	ThrZ	6	3	4		Q01465	MreB	30	7	14
P80886	SucC	12	4	4		O07937	YraK	25	5	14
P50728	YpbB	7	2	4		O31986	SunS	30	9	14
O31723	YlmA	17	3	4		P21471	RpsJ	44	4	14
P21471	RpsJ	43	3	4		P13242	PyrG	25	10	14
P94356	YxkC	22	2	3		P17820	DnaK	13	5	14
P21473	RpsO	10	2	3		P40924	PgK	39	10	13
P36947	RbsA	5	2	3		P21469	RpsG	44	6	13
O06744	YitI	7	1	3		P50849	Pnp	20	11	13
P24141	OppA	4	2	3		O31774	Rny	16	8	13
P94535	GlcD	11	3	3		P04969	RpsK	31	4	12
P50830	YprA	6	3	3		P08065	SdhA	25	10	12
O34384	YceE	15	2	3		P14577	RplP	19	2	12
P21466	RpsD	19	2	3		O32222	CsoR	63	5	12
O07521	YhaM	4	1	3		P21476	RpsS	43	3	12
O31689	YkvY	9	3	3		P94459	PpsD	5	11	12
Q03523	MurE	9	3	3		P50830	YprA	17	10	12
O32164	SufS	11	3	3		P42921	RplD	28	4	12
P18157	GlpK	8	3	3		P39596	EfeM	29	8	11
O34529	PfkA	12	2	3		P36947	RbsA	23	8	11
P37105	Ffh	4	1	3		O34705	YtpA	28	5	11
P04969	RpsK	21	2	2		P37809	AtpD	27	9	11
P39066	AcuB	7	1	2		O31777	KbI	29	8	10
P39846	PpsB	1	2	2		O34628	YvlB	27	7	10
P94459	PpsD	1	2	2		P21464	RpsB	48	8	10
P80861	YjlD	9	2	2		P42971	PbpC	15	8	10
P42920	RplC	15	2	2		P23129	OdhA	10	6	10
O34305	YtoQ	18	2	2		O31689	YkvY	23	6	10
P54420	AsnB	2	1	2		P38021	RocD	25	8	10
P46337	IolR	8	1	2		Q7WY72	YlzA	57	5	10
P39138	RocF	10	2	2		O32164	SufS	31	8	10
P54563	YqjZ	29	2	2		P21879	GuaB	23	6	10
P40924	Pgk	9	2	2		Q06797	RplA	29	5	10
Q05852	GtaB	10	2	2		P17631	DnaJ	23	6	10
P94534	GlcF	6	2	2		P80698	Tig	26	7	10
O34983	YoaP	5	2	2		O06478	YfmT	24	8	9
O34788	BdhA	5	1	2		P30949	HemL	20	5	9
P37522	Soj	8	1	2		P39845	PpsA	5	8	9
P12875	RplN	16	2	2		O32158	YurQ	40	4	9
P08065	SdhA	4	2	2		Q03224	GlpX	23	5	9
P37870	RpoB	2	2	2		O34863	UvrA	11	8	9
O31645	ManP	4	2	2		Q03222	Rho	25	8	9
P0CI73	GlmS	2	1	2		O31753	DxR	28	8	9
P17620	RibBA	6	2	2		P13799	DegS	20	6	9
P21464	RpsB	5	1	2		P37570	McsB	33	8	9
P19582	Hom	7	2	2		O34433	YobO	14	7	9
O06478	YfmT	6	2	2		P21880	PdhD	19	8	9
P05654	PyrB	10	2	2		Q08787	SrfAC	12	7	9
C0SPB8	YvaV	15	2	2		P21473	RpsO	42	3	9
P39847	PpsC	1	2	2		P39847	PpsC	5	9	9
P54470	YqfL	11	2	2		P39846	PpsB	4	7	8
O31777	Kbl	8	2	2		P50866	ClpX	17	6	8
P21883	PdhC	11	2	2		P71011	AlbA	14	5	8
O34385	MntA	8	2	2		P28264	FtsA	30	7	8
P37809	AtpD	9	2	2		P94547	LcfA	18	7	8
Q04795	DapG	4	1	2		P17620	RibBA	25	8	8
P35136	SerA	5	2	2		P39778	ClpY	15	5	8
Q08787	SrfAC	1	1	1		Q05852	GtaB	22	5	8
P71088	Spo0M	7	1	1		O34324	AcoL	19	7	8
P39634	RocA	3	1	1		P17889	InfB	16	7	8
O32047	SecDF	2	1	1		P09124	GapA	27	6	8
P20277	RplQ	13	1	1		P35136	SerA	18	6	8
P40737	YxxD	12	1	1		P80860	Pgi	22	6	7
P16263	OdhB	4	1	1		O31742	RplS	27	4	7
P28598	GroL	2	1	1		P54418	PckA	11	4	7
P05649	DnaN	4	1	1		O31541	YetL	32	5	7
O32117	YutJ	3	1	1		P94536	YsfB	23	6	7
O34324	AcoL	2	1	1		P21466	RpsD	37	5	7
O31611	YjbM	6	1	1		P40778	MurC	15	5	7
O05494	YdhC	6	1	1		Q796K8	PbpH	12	5	7
P54419	MetK	3	1	1		P54956	YxeQ	17	5	7
P12877	RplE	8	1	1		O34334	YjoA	51	6	7
P25996	PyrD	6	1	1		P19582	Hom	24	7	7
P45913	YqaP	3	1	1		P37877	AckA	21	6	7
O31664	MtnU	5	1	1		P21881	PdhA	28	7	7
P46354	PunA	7	1	1		P21883	PdhC	24	7	7
P54722	YfiF	5	1	1		P96614	CshA	20	7	7
O31749	PyrH	5	1	1		P21472	RpsL	28	2	6
P94421	YclQ	4	1	1		P21470	RpsI	44	3	6
O34525	SppA	5	1	1		P37538	YaaQ	25	2	6
O34863	UvrA	1	1	1		O34303	YdjA	13	6	6
P30950	HemB	4	1	1		P50728	YpbB	12	3	6
O31742	RplS	8	1	1		P94534	GlcF	17	6	6
P80871	YwrO	8	1	1		P05652	GyrB	8	3	6
P39751	Mbl	5	1	1		P23914	LevR	7	5	6
Q03224	GlpX	6	1	1		P26908	RplU	47	3	6
P94359	YxkF	5	1	1		P80700	tsf	17	3	6
O34628	YvlB	5	1	1		O06491	GatA	17	5	6
O34666	CtpA	3	1	1		P42296	YxiD	12	5	6
P37808	AtpA	4	1	1		P21468	RpsF	48	3	6
P08877	PtsH	14	1	1		O34687	RpmF	27	1	6
O07578	YhdI	3	1	1		P17922	PheT	8	4	6
O34632	SirB	8	1	1		P45694	Tkt	10	4	6
P46899	RplR	13	1	1		P0CI73	GlmS	15	6	6
P37580	FhuD	5	1	1		P08838	PtsI	12	5	6
P21472	RpsL	8	1	1		P42060	RplV	56	4	6
O34860	RsbRB	5	1	1		O34633	YjlC	37	4	6
O34797	CoaD	10	1	1		P39126	Icd	15	5	5
						Q08352	Ald	24	5	5
						P42923	RplJ	18	4	5
						P12873	RpmC	35	2	5
						P46898	RplF	28	4	5
						P50863	SalA	17	4	5
						P20429	RpoA	15	5	5
						P37465	MetG	8	4	5
						P42297	YxiE	39	4	5
						P31103	Ndk	34	4	5
						P24327	PrsA	9	2	5
						Q795M6	YugH	19	5	5
						P40806	PksJ	1	5	5
						P54419	MetK	13	4	5
						P81100	YceC	25	4	5
						P37808	AtpA	12	4	5
						Q06796	RplK	30	3	5
						O35033	CoaBC	16	5	5
						P12425	GlnA	20	5	5
						O34660	DhaS	11	4	5
						P02394	RplL	34	4	5
						O34580	PcrA	7	4	4
						P23479	SbcD	12	3	4
						Q03523	MurE	10	3	4
						O34714	OxdC	14	4	4
						P37814	AtpF	20	3	4
						P17865	FtsZ	15	4	4
						P39814	TopA	8	4	4
						P80864	Tpx	37	4	4
						O32165	SufD	11	4	4
						P37474	Mfd	5	4	4
						P39912	AroA	14	4	4
						O31760	RnjB	11	4	4
						P80885	Pyk	12	4	4
						P18256	ThrZ	8	4	4
						P49814	Mdh	17	3	4
						O34529	PfkA	9	2	4
						O31761	YmfC	16	3	4
						P29072	CheA	6	3	4
						P80865	SucD	11	2	4
						P36949	RbsB	11	3	4
						P54574	Fur	27	3	4
						P37525	YaaB	40	2	4
						P39148	GlyA	12	4	4
						O34526	AlaS	7	4	4
						P71086	PerR	18	2	4
						P05649	DnaN	11	3	4
						P54377	GcvPB	7	2	4
						O32117	YutJ	12	3	3
						P36430	LeuS	6	3	3
						O07631	TypA	6	3	3
						P37556	YabN	10	3	3
						O32090	PncB	6	2	3
						P94360	MsmX	12	3	3
						P94545	MutSB	4	2	3
						P12874	RpsQ	13	2	3
						P37477	LysS	8	3	3
						O34305	YtoQ	26	3	3
						P54523	Dxs	6	3	3
						P19946	RplO	35	3	3
						O34885	YdiS	7	2	3
						O34340	FabF	8	2	3
						P39214	McpA	7	3	3
						O31646	ManA	8	2	3
						P45913	YqaP	10	3	3
						P39633	RocG	9	3	3
						P54547	Zwf	9	3	3
						P54170	YphP	18	2	3
						P12879	RpsH	22	2	3
						O31545	YfjO	8	2	3
						O32038	AspS	7	3	3
						P37494	YybJ	13	2	3
						P08821	HupA	28	2	3
						O31626	YjcD	7	3	3
						P80870	YugI	33	3	3
						P08877	PtsH	42	2	3
						P80859	GndA	5	2	3
						P71067	LutP	3	1	3
						P28366	SecA	4	3	3
						O31749	PyrH	14	2	3
						P54530	YqiS	17	3	3
						O30509	GatB	9	3	3
						P94527	EgsA	11	3	3
						P38494	YpfD	11	3	3
						P13484	TagE	6	3	3
						P42430	YkyB	23	3	3
						O32162	SufB	8	3	3
						Q45493	RnjA	8	3	3
						P53001	AspB	7	2	2
						P55872	InfC	14	2	2
						P12042	PurL	4	2	2
						O31534	HmoA	19	2	2
						P39760	KtrC	10	2	2
						O31605	YjbG	4	2	2
						P39772	AsnS	5	1	2
						P28368	YvyD	6	1	2
						P39120	CitZ	7	2	2
						P39812	GltA	2	2	2
						P39773	GpmI	5	2	2
						O32176	FadE	5	2	2
						O31849	YojO	2	1	2
						P54518	YqhT	10	2	2
						P55873	RplT	24	2	2
						O31672	MhqR	17	2	2
						P23478	AddA	2	2	2
						P12045	PurK	9	2	2
						P07343	FumC	5	2	2
						Q05873	ValS	3	2	2
						P37942	BfmBB	4	1	2
						P54159	YpbR	2	2	2
						O31497	YezC	19	2	2
						O08455	YhaN	3	2	2
						P29727	GuaA	5	2	2
						Q45598	YydD	4	2	2
						O34996	PolA	3	2	2
						O31784	PksR	1	2	2
						O05494	YdhC	6	1	2
						P71018	PlsX	8	2	2
						P26901	KatA	6	2	2
						P28599	GroS	23	2	2
						P12875	RplN	14	1	2
						P71021	DivIVA	18	2	2
						O34591	AcoB	9	2	2
						P46318	LicB	11	1	2
						P54394	DinG	3	2	2
						P39123	GlgP	3	2	2
						P42294	YxiB	10	1	2
						P37105	Ffh	6	2	2
						P37949	LepA	3	1	2
						P54512	MntR	22	2	2
						P94542	ZapA	27	2	2
						Q45066	ParC	4	2	2
						P54375	SodA	8	1	2
						P20282	RpsM	16	2	2
						O05405	YrhO	7	1	2
						P39067	AcuC	4	1	2
						P39794	TreP	3	1	2
						P80643	AcpA	19	1	2
						P37945	lon1	4	2	2
						P54464	YqeY	20	2	2
						P49851	YkhA	9	1	2
						O06744	YitI	17	2	2
						P21474	RpsP	21	2	2
						P54381	GlyS	4	2	2
						O34949	YkoM	21	2	2
						P46352	XerD	10	2	2
						O34348	YfmC	10	2	2
						P94523	AraA	6	2	2
						P80876	YfkM	15	1	2
						P80244	ClpP	7	1	2
						P32081	CspB	25	1	2
						P46899	RplR	20	2	2
						P20277	RplQ	13	1	2
						P49850	MutL	6	2	2
						Q04795	DapG	7	2	2
						P54542	YqjE	7	2	2
						P39776	XerC	10	2	2
						O31498	LigA	2	1	1
						P42295	YxiC	13	1	1
						P24281	YaaK	13	1	1
						O34962	YtsJ	5	1	1
						P39215	McpB	3	1	1
						P08874	AbrB	11	1	1
						P94391	PutC	3	1	1
						P12013	GntZ	3	1	1
						P46906	ArgS	2	1	1
						Q00828	RapA	2	1	1
						P54454	YqeI	16	1	1
						P37518	YchF	4	1	1
						Q7BVT7	YerC	13	1	1
						P21882	PdhB	4	1	1
						P37455	SsbA	10	1	1
						O06714	SbcCD	1	1	1
						O31766	YmfH	3	1	1
						O31661	KinE	1	1	1
						O31796	Hfq	14	1	1
						P77837	UreC	2	1	1
						P13243	FbaA	5	1	1
						O07624	YwiB	11	1	1
						O05514	ThiL	5	1	1
						P25995	PyrC	3	1	1
						P71006	AlbF	3	1	1
						P54534	YqiW	8	1	1
						P25993	PyrAA	3	1	1
						P36946	RbsD	12	1	1
						O34894	EzrA	2	1	1
						P70965	MurAA	4	1	1
						Q07428	NrgB	9	1	1
						O31575	RecX	3	1	1
						O07614	YhfO	10	1	1
						P18255	ThrS	2	1	1
						P80871	YwrO	8	1	1
						O31718	YkzG	17	1	1
						P54470	YqfL	4	1	1
						O32233	SecG	24	1	1
						O31489	YdcI	2	1	1
						Q59HN7	PhrH	56	1	1
						P54480	YqfW	11	1	1
						P56849	RpmGA	27	1	1
						Q04797	Asd	5	1	1
						P49787	AccC	3	1	1
						P46912	GcrB	8	1	1
						P39813	DprA	5	1	1
						P19947	RpmD	24	1	1
						O32178	FadN	2	1	1
						P36945	RbsK	6	1	1
						O07009	CycB	4	1	1
						P71007	AlbE	4	1	1
						P05653	GyrA	1	1	1
						O32177	FadA	4	1	1
						P25996	PyrD	6	1	1
						Q45597	Fbp	2	1	1
						O34594	CccB	14	1	1
						P06224	SigA	3	1	1
						P54423	WprA	2	1	1
						O34612	YjlB	8	1	1
						P20691	AroA	4	1	1
						O31475	YcgT	4	1	1
						P45693	SpoVS	17	1	1
						P20166	PtsG	3	1	1
						Q45494	YkrA	5	1	1
						P39586	YwbC	11	1	1
						P80861	YjlD	4	1	1
						O34481	YrrC	2	1	1
						O31648	YjdG	8	1	1
						P37572	RadA	3	1	1
						P80866	SufC	7	1	1
						C0SPA7	YukB	1	1	1
						P39066	AcuB	7	1	1
						P24012	CtaE	6	1	1
						O34667	LuxS	9	1	1
						O34629	YerH	4	1	1
						P37580	FhuD	5	1	1
						O34557	Rpe	8	1	1
