# Supplementary material for: A meet-up of two second messengers: the c-di-AMP receptor DarB controls (p)ppGpp synthesis in Bacillus subtilis
Source: Nat Commun. 2021 Feb 22;12:1210. doi: 10.1038/s41467-021-21306-0 (PMC7900238; doi:10.1038/s41467-021-21306-0)
Supplement: Supplementary file 5 — Supplementary Data 2 [file 41467_2021_21306_MOESM5_ESM.xlsx]

## Sheet: Tabelle1
Analysis of the in vivo interaction experiment of DarB-Strep with low (0.1 mM) and high (5 mM) potassium concentrations
Peptides identified by search of MS/MS2 data against B. subtilis specific protein database (UniProt Proteome ID UP000001570)
List of the samples
LK25		0.1 mM KCl, empty vector control, last wash fraction
LK26		0.1 mM KCl, empty vector control, elution fraction
LK27		0.1 mM KCl, DarB-Strep, last wash fraction
LK28		0.1 mM KCl, DarB-Strep, elution fraction
LK33		5 mM KCl, empty vector control, last wash fraction
LK34		5 mM KCl, empty vector control, elution fraction
LK35		5 mM KCl, DarB-Strep, last wash fraction
LK36		5 mM KCl, DarB-Strep, elution fraction
LK25						LK26						LK27						LK28						LK33						LK34						LK35						LK36
Accession	Description	Coverage (%)	Number of identified peptides	Number of peptide sequence matches		Accession	Description	Coverage (%)	Number of identified peptides	Number of peptide sequence matches		Accession	Description	Coverage (%)	Number of identified peptides	Number of peptide sequence matches		Accession	Description	Coverage (%)	Number of identified peptides	Number of peptide sequence matches		Accession	Description	Coverage (%)	Number of identified peptides	Number of peptide sequence matches		Accession	Description	Coverage (%)	Number of identified peptides	Number of peptide sequence matches		Accession	Description	Coverage (%)	Number of identified peptides	Number of peptide sequence matches		Accession	Description	Coverage (%)	Number of identified peptides	Number of peptide sequence matches
O34313	YfkN	1	1	5		Q9KWU4	Pyc	63	57	377		P02968	Hag	19	4	8		Q9KWU4	Pyc	54	49	292		O34313	YfkN	1	1	20		Q9KWU4	Pyc	59	56	306		O34313	YfkN	1	1	32		O31698	DarB	89	9	200
O34674	MurJ	3	1	1		P28598	GroL	30	12	26		P54518	YqhT	2	1	2		O31698	DarB	88	8	187		O34921	YtoI	2	1	1		P02968	Hag	37	7	16		P02968	Hag	13	3	3		Q9KWU4	Pyc	44	36	144
O31576	YfhH	17	1	1		P19582	Hom	29	11	23		P94584	FabZ	6	1	2		O54408	Rel	20	15	57		P42420	IolJ	3	1	1		P49786	AccB	27	3	8		Q9KWU4	Pyc	1	1	2		P02968	Hag	48	8	19
16078234	ThiG	3	1	1		P02968	Hag	37	7	21		O06714	SbcC	1	1	1		P02968	Hag	71	11	39		P46898	RplF	5	1	1		P17820	DnaK	6	3	5		P96583	TopB	2	1	2		P45740	ThiC	21	7	17
O34443	Apt	4	1	1		P33166	Tuf	26	8	20		O31489	YdcI	1	1	1		P33166	Tuf	28	8	19		O34578	YjnA	4	1	1		P94356	YxkC	15	3	5		O34466	YodR	6	1	2		P21883	PdhC	17	5	9
						P17820	DnaK	24	10	17		O34520	HisG	6	1	1		P21883	PdhC	32	8	17		P54334	XkdO	1	1	1		O34857	Rok	6	2	4		P45693	SpoVS	24	1	1		P16263	OdhB	14	4	7
						P40924	Pgk	26	8	17		O06008	AdhR	9	1	1		P21880	PdhD	25	8	17		Q9KWU4	Pyc	1	1	1		P28598	GroL	6	2	4		O34858	ArgH	3	1	1		P94565	LeuA	8	3	6
						P39126	Icd	23	8	16		P55872	InfC	3	1	1		O32157	FrlB	27	6	17		P54488	YqgF	3	1	1		O34358	HtrA	5	2	3		Q03221	Tdk	3	1	1		P33166	Tuf	12	3	6
						P21883	PdhC	24	7	14		P54542	YqjE	3	1	1		P28598	GroL	15	6	16		O31489	YdcI	1	1	1		P54518	YqhT	2	1	3		O34921	YtoI	2	1	1		P21882	PdhB	14	3	6
						P09124	GapA	24	6	12		O54408	Rel	1	1	1		P35136	SerA	17	7	14								O32167	MetQ	3	1	2		O31489	YdcI	1	1	1		P17820	DnaK	8	3	6
						P16971	RecA	27	6	12		P46898	RplF	5	1	1		P19582	Hom	23	7	13								P04969	RpsK	10	1	2		O34709	OpcR	9	1	1		P54518	YqhT	14	2	5
						P37808	AtpA	15	7	12		P54453	YqeH	3	1	1		P16971	RecA	27	6	12								P17631	DnaJ	3	1	2		O31698	DarB	10	1	1		P19582	Hom	6	2	4
						P35136	SerA	14	6	11		O32101	YueB	1	1	1		O34788	BdhA	10	2	11								P37809	AtpD	3	1	2		P54531	YqiT	2	1	1		P49786	AccB	29	2	4
						P80886	SucC	19	6	11								P21881	PdhA	16	5	11								P24327	PrsA	4	1	2		O06714	SbcC	1	1	1		P28598	GroL	7	2	4
						P21464	RpsB	29	5	10								Q05852	GtaB	23	5	10								P39912	AroA	3	1	2								P16971	RecA	11	2	4
						P24141	OppA	12	5	10								P40924	Pgk	19	6	9								P19582	Hom	3	1	2								P39666	NadC	16	3	4
						P08065	SdhA	10	5	10								P80868	FusA	12	5	9								O34344	SdpC	5	1	2								P37808	AtpA	6	2	4
						P37809	AtpD	12	4	10								P37869	Eno	15	4	8								P14577	RplP	10	1	2								P21880	PdhD	8	2	3
						O54408	Rel	8	5	9								P80886	SucC	15	4	8								1644207	RplM	7	1	1								P42971	PbpC	5	2	3
						P24327	PrsA	16	4	8								O32156	YurO	14	4	8								786159	RpsC	3	1	1								P37809	AtpD	6	2	3
						Q05852	GtaB	19	4	8								O07021	LutB	11	4	8								O34921	YtoI	2	1	1								P24141	OppA	6	2	3
						O32167	MetQ	20	4	8								P39666	NadC	18	4	8								P23129	OdhA	3	1	1								P24327	PrsA	5	1	2
						P39751	mbl	13	4	8								P21882	PdhB	14	4	7								P02394	RplL	7	1	1								P08065	SdhA	2	1	2
						P54535	ArtP	18	4	8								P37809	AtpD	12	4	7								P08065	SdhA	2	1	1								P17631	DnaJ	4	1	2
						P94565	LeuA	10	4	7								P37808	AtpA	9	4	7								P46898	RplF	6	1	1								O32156	YurO	4	1	2
						P17631	DnaJ	10	3	7								P80861	YjlD	11	3	6								C0H3Z2	YjzH	19	1	1								P39912	AroA	3	1	2
						Q01465	MreB	13	4	7								P39126	Icd	9	3	6																				O07021	LutB	3	1	2
						P37476	FtsH	8	4	7								P16263	OdhB	10	3	6																				P80643	AcpA	12	1	2
						O07021	LutB	7	3	6								P54518	YqhT	10	2	6																				P46898	RplF	6	1	2
						O32157	FrlB	11	3	6								P09124	GapA	10	3	5																				C0SPB6	SsbB	15	1	2
						P21465	RpsC	21	3	6								P21464	RpsB	22	3	5																				O34344	SdpC	5	1	2
						P49786	AccB	33	3	6								P04969	RpsK	15	2	5																				O32157	FrlB	5	1	2
						P21882	PdhB	9	3	6								P21879	GuaB	8	3	5																				P37518	YchF	4	1	2
						P80868	FusA	6	3	6								O31742	RplS	28	3	5																				P37253	IlvC	3	1	2
						O34538	YcdA	10	3	6								P08066	SdhB	8	2	4																				P14949	TrxA	13	1	2
						P20429	RpoA	15	4	6								O32167	MetQ	10	2	4																				P80886	SucC	3	1	2
						P94356	YxkC	18	3	6								P24141	OppA	6	2	4																				P54342	XkdW	6	1	2
						O34628	YvlB	14	3	6								P21467	RpsE	20	2	4																				O05252	YufN	6	1	2
						P04969	RpsK	15	2	5								Q01465	MreB	10	3	4																				O34358	HtrA	4	1	1
						P08066	SdhB	15	3	5								P54535	ArtP	9	2	4																				P54535	ArtP	5	1	1
						P39912	AroA	11	3	5								O34628	YvlB	8	2	4																				P37948	GlpT	4	1	1
						P25994	PyrAB	4	3	5								P21465	RpsC	14	2	4																				P08066	SdhB	5	1	1
						P20166	PtsG	4	3	5								P39912	AroA	5	1	4																				P02394	RplL	10	1	1
						P80861	YjlD	8	2	4								P37253	IlvC	8	2	4																				O32214	CysJ	2	1	1
						O32213	CysI	4	2	4								O07020	LutA	8	2	4																				O32113	SufA	13	1	1
						P37253	IlvC	8	2	4								P08065	SdhA	5	3	3																				P53557	BioB	5	1	1
						P50863	SalA	6	2	4								P17820	DnaK	6	3	3																				P35155	ScpB	5	1	1
						O34358	HtrA	5	2	4								P17631	DnaJ	7	2	3																				P21465	RpsC	7	1	1
						P39765	PyrR	12	2	4								P51835	FtsY	6	2	3																				Q01465	MreB	4	1	1
						P21879	GuaB	7	2	4								P24327	PrsA	8	2	3																				Q45058	CotM	8	1	1
						P51835	FtsY	7	2	3								P94565	LeuA	5	2	3																				O34347	ArgG	3	1	1
						P94421	YclQ	8	2	3								P46898	RplF	11	2	3																				P39846	PpsB	1	1	1
						Q06797	RplA	9	2	3								P12875	RplN	16	2	3
						P96740	PgdS	9	2	3								P49786	AccB	21	2	3
						P21472	RpsL	8	1	2								Q01464	MinD	9	2	2
						P37814	AtpF	6	1	2								P45740	ThiC	3	1	2
						P54466	YqfA	4	1	2								O31749	PyrH	5	1	2
						O31749	PyrH	14	2	2								O34538	YcdA	3	1	2
						O34788	BdhA	5	1	2								O32213	CysI	2	1	2
						P12045	PurK	5	1	2								P70974	RplM	7	1	2
						P28264	FtsA	2	1	2								P54419	MetK	4	1	2
						O31753	Dxr	3	1	2								O31664	MtnU	5	1	2
						O32047	SecDF	2	1	2								P39765	PyrR	6	1	2
						O34344	SdpC	5	1	2								P42971	PbpC	2	1	2
						P54419	MetK	4	1	2								P80859	GndA	2	1	2
						P39772	AsnS	3	1	2								P28264	FtsA	3	1	2
						O31774	Rny	2	1	2								P37105	Ffh	2	1	2
						P46898	RplF	6	1	2								O06478	YfmT	2	1	2
						P39778	ClpY	2	1	2								P14949	TrxA	13	1	2
						O34347	ArgG	3	1	2								P54466	YqfA	7	1	2
						P54576	McpC	3	1	2								P37476	FtsH	2	1	2
						P39617	YwdI	16	1	2								P12877	RplE	12	1	2
						P17889	InfB	2	1	2								P37870	RpoB	1	1	2
						P34956	QoxB	2	1	2								P23129	OdhA	1	1	2
						P21467	RpsE	5	1	2								P94421	YclQ	4	1	2
						P21881	PdhA	2	1	2								P42921	RplD	5	1	2
						P37869	Eno	4	1	2								O05252	YufN	6	1	1
						P37871	RpoC	1	1	2								P37527	PdxS	4	1	1
						P54342	XkdW	6	1	2								P54382	FolD	4	1	1
						O34857	Rok	16	1	1								O32259	LutC	6	1	1
						P21880	PdhD	6	1	1								P04990	ThrC	4	1	1
						2632038	MetC	2	1	1								P39148	GlyA	3	1	1
						P37105	Ffh	2	1	1								Q06797	RplA	3	1	1
						O34992	OpuCA	4	1	1								P81100	YceC	5	1	1
						P37870	RpoB	1	1	1								P21471	RpsJ	7	1	1
						P40767	CwlO	2	1	1								P42924	RplW	11	1	1
						O31902	YorL	1	1	1								P09339	CitB	1	1	1
						P37527	PdxS	4	1	1
						Q03224	GlpX	3	1	1
						P35155	ScpB	5	1	1
						P37887	CysK	5	1	1
