# Supplementary material for: A meet-up of two second messengers: the c-di-AMP receptor DarB controls (p)ppGpp synthesis in Bacillus subtilis
Source: Nat Commun. 2021 Feb 22;12:1210. doi: 10.1038/s41467-021-21306-0 (PMC7900238; doi:10.1038/s41467-021-21306-0)
Supplement: Supplementary file 7 — Source Data [file 41467_2021_21306_MOESM7_ESM.xlsx]

## Sheet: Fig. 2e
Fig. 2e. DarB binds the N-terminal domain (NTD) of Rel.
The molar ratio of the DarB-RelNTD-complex was assessed by Isothermal titration calorimetry (ITC). The cell and the syringe contained 10 µM RelNTD and 100 µM DarB or 100 µM c-di-AMP-bound DarB (DarBcdA), respectively. Abbreviation: cdA, c-di-AMP.
	Time [min]				Fit_X	Fit_Y	NDH_Y
DP [µcal/s]	DarB	DarB-cda			0.03485	8.56468
0.033333	0.000167	0.001106			0.140128	8.47606	8.35019
0.066667	0.000626	0.002906			0.246494	8.30898	8.40392
0.1	0.000972	0.000866			0.35395	8.08284	8.06837
0.133333	9.2e-05	0.001036			0.462496	7.77355	7.85428
0.166667	-0.001989	0.002176			0.57213	7.34961	7.40885
0.2	-0.000354	0.000547			0.682854	6.77692	6.75724
0.233333	0.001592	-0.001507			0.794667	6.03543	5.90534
0.266667	0.001889	0.000739			0.90757	5.14889	5.09146
0.3	0.001242	0.004881			1.02156	4.20391	4.34929
0.333333	0.001571	0.005618			1.13664	3.31978	3.32799
0.366667	0.001772	0.006382			1.25281	2.58379	2.61634
0.4	0.001149	0.005407			1.37007	2.01957	1.99757
0.433333	0.001497	0.002346			1.48842	1.60592	1.48202
0.466667	0.001616	0.001514			1.60786	1.30731	1.24734
0.5	-0.000588	0.001156			1.72839	1.09119	1.17809
0.533333	-0.001401	-0.001			1.85	0.932855	1.0439
0.566667	0.00045	-0.003121			1.97271	0.814939	0.758687
0.6	0.000819	-0.007155			2.09651	0.725556	0.716272
0.633333	-0.000861	-0.00633
0.666667	-0.000848	-0.00749
0.7	-0.000274	-0.00783
0.733333	-0.000957	-0.007558
0.766667	-0.000611	-0.007214
0.8	0.000963	-0.006519
0.833333	0.000193	-0.005384
0.866667	-0.000381	-0.004824
0.9	-0.001119	-0.000958
0.933333	-0.00178	0.0062
0.966667	-0.001308	0.00769
1	-0.002753	0.005775
1.03333	-0.002914	0.002592
1.06667	-0.003115	-0.000861
1.1	-0.004164	-0.005042
1.13333	-0.006125	-0.008436
1.16667	-0.001678	-0.005667
1.2	0.016772	0.004601
1.23333	0.048677	0.021587
1.26667	0.088792	0.040281
1.3	0.120273	0.056053
1.33333	0.13615	0.066254
1.36667	0.138794	0.07032
1.4	0.131682	0.072711
1.43333	0.120138	0.077017
1.46667	0.108386	0.079356
1.5	0.096254	0.081951
1.53333	0.085587	0.082039
1.56667	0.0766	0.080385
1.6	0.068143	0.076438
1.63333	0.059942	0.07053
1.66667	0.052603	0.063215
1.7	0.045503	0.057465
1.73333	0.038995	0.053415
1.76667	0.034214	0.05023
1.8	0.030573	0.046032
1.83333	0.026226	0.041956
1.86667	0.021841	0.037983
1.9	0.020368	0.032941
1.93333	0.019047	0.027987
1.96667	0.016758	0.024521
2	0.015639	0.022259
2.03333	0.015711	0.018717
2.06667	0.016115	0.017533
2.1	0.016429	0.01657
2.13333	0.014374	0.013493
2.16667	0.011458	0.011123
2.2	0.010391	0.00807
2.23333	0.010584	0.005817
2.26667	0.009809	0.004354
2.3	0.010244	0.002282
2.33333	0.009196	-0.000255
2.36667	0.009177	-0.001
2.4	0.002474	-0.000531
2.43333	-0.005825	-0.00033
2.46667	-0.010045	-6e-05
2.5	-0.011211	0.001778
2.53333	-0.01119	0.002959
2.56667	-0.008005	0.001928
2.6	-0.00275	0.000595
2.63333	0.00101	0.00054
2.66667	-2.8e-05	-0.001587
2.7	0.001399	-0.005852
2.73333	0.005228	-0.008897
2.76667	0.0061	-0.008386
2.8	0.00552	-0.007896
2.83333	0.007089	-0.006132
2.86667	0.006003	-0.006392
2.9	0.002266	-0.006277
2.93333	0.001976	-0.006355
2.96667	0.000649	-0.002859
3	-0.000597	0.001151
3.03333	-0.003124	0.004264
3.06667	-0.003913	0.007443
3.1	-0.001549	0.008881
3.13333	0.001176	0.007039
3.16667	0.002392	0.007608
3.2	-0.000659	0.005053
3.23333	-0.001912	0.002291
3.26667	-0.001283	-0.000359
3.3	-0.000231	-0.000553
3.33333	0.001306	0.000565
3.36667	0.001673	-0.000831
3.4	0.001254	-0.002484
3.43333	0.00247	-0.002964
3.46667	0.003364	-0.002803
3.5	0.002037	-0.00311
3.53333	0.001569	-0.003979
3.56667	0.000805	-0.003764
3.6	0.000884	-0.002747
3.63333	-0.000188	-0.001753
3.66667	-0.002034	0.001779
3.7	-0.000964	0.007106
3.73333	0.000677	0.011026
3.76667	-0.000616	0.010397
3.8	-0.001473	0.004343
3.83333	-0.002066	-0.003962
3.86667	-0.001019	-0.00508
3.9	-3.7e-05	0.000474
3.93333	0.000318	0.00203
3.96667	-0.000403	0.000857
4	-0.000594	-0.000924
4.03333	0.00271	-0.000246
4.06667	0.0032	-0.001178
4.1	0.003464	-0.00267
4.13333	0.00319	-0.004293
4.16667	0.002804	-0.005536
4.2	0.002911	-0.004438
4.23333	0.001231	-0.000229
4.26667	0.00214	0.002932
4.3	0.002367	0.001813
4.33333	0.002149	-0.002863
4.36667	0.002017	-0.006717
4.4	-0.000272	-0.005175
4.43333	-0.002705	-0.005714
4.46667	-0.00327	-0.004296
4.5	-0.003102	-0.002321
4.53333	-0.004585	-0.001725
4.56667	-0.004994	-0.00174
4.6	-0.003413	-0.002607
4.63333	-0.003126	-0.003667
4.66667	-0.003461	-0.001798
4.7	-0.004846	-0.000264
4.73333	-0.003765	-0.000842
4.76667	-0.000884	-0.001925
4.8	0.00084	-0.003036
4.83333	0.002172	-0.007212
4.86667	0.002014	-0.010012
4.9	0.00185	-0.006803
4.93333	0.001435	-0.004406
4.96667	0.002705	-0.002704
5	0.00285	-0.004029
5.03333	0.002303	-0.00192
5.06667	0.001975	0.002992
5.1	0.001095	0.008446
5.13333	-0.00053	0.014782
5.16667	-0.001675	0.015751
5.2	-0.001351	0.012262
5.23333	-0.001243	0.00795
5.26667	-0.000352	0.004408
5.3	0.001049	0.003733
5.33333	0.001535	0.004031
5.36667	-0.000139	0.002971
5.4	-4.9e-05	-0.000616
5.43333	0.001246	-0.000213
5.46667	0.001214	-0.001708
5.5	0.00919	0.001057
5.53333	0.009107	0.005633
5.56667	-0.002807	0.008514
5.6	-0.008595	0.010542
5.63333	-0.004578	0.012189
5.66667	-0.002382	0.014902
5.7	-0.001569	0.011413
5.73333	-0.001652	0.008585
5.76667	-0.002641	0.005647
5.8	-0.001519	-0.000432
5.83333	-0.000653	-0.003999
5.86667	-0.000989	-0.005
5.9	-7.8e-05	-0.007031
5.93333	0.000765	-0.007663
5.96667	0.000674	-0.006424
6	8.5e-05	-0.004109
6.03333	-0.000288	-0.000553
6.06667	-0.000985	0.001703
6.1	-0.001361	0.001646
6.13333	-0.002022	0.000593
6.16667	-0.002095	-0.000459
6.2	-0.00174	-0.002522
6.23333	-0.001445	-0.005129
6.26667	-0.000909	-0.00586
6.3	-0.000513	-0.005312
6.33333	-0.00157	-0.004605
6.36667	-0.001229	-0.003716
6.4	-0.000334	-0.004078
6.43333	0.000372	-0.006238
6.46667	0.000917	-0.007068
6.5	0.00156	-0.006964
6.53333	0.001453	-0.004094
6.56667	0.001951	-0.000508
6.6	0.003455	0.001367
6.63333	0.002951	0.002624
6.66667	0.002687	0.003501
6.7	0.002994	0.001864
6.73333	0.001238	0.000826
6.76667	0.001052	0.000289
6.8	0.00018	-0.002811
6.83333	-0.000789	-0.003749
6.86667	-0.003187	-0.003928
6.9	-0.003235	-0.006073
6.93333	-0.002171	-0.005208
6.96667	-0.002612	-0.003875
7	-0.003794	-0.005037
7.03333	-0.002475	-0.00267
7.06667	-0.002206	-0.002039
7.1	-0.005438	0.0011
7.13333	-0.000941	0.009016
7.16667	0.020175	0.018843
7.2	0.050816	0.031396
7.23333	0.086551	0.046034
7.26667	0.122819	0.059387
7.3	0.158812	0.072691
7.33333	0.194387	0.082828
7.36667	0.227187	0.091489
7.4	0.254219	0.095531
7.43333	0.275325	0.095112
7.46667	0.297538	0.09732
7.5	0.317536	0.102297
7.53333	0.335094	0.107148
7.56667	0.352109	0.110303
7.6	0.366035	0.103288
7.63333	0.365428	0.091096
7.66667	0.349721	0.078784
7.7	0.325925	0.06792
7.73333	0.295159	0.060969
7.76667	0.264065	0.055475
7.8	0.236067	0.052035
7.83333	0.207835	0.051913
7.86667	0.179645	0.051548
7.9	0.155217	0.050543
7.93333	0.134481	0.046759
7.96667	0.114808	0.039282
8	0.096392	0.035867
8.03333	0.082739	0.037896
8.06667	0.072292	0.041961
8.1	0.063424	0.043755
8.13333	0.053799	0.0445
8.16667	0.044656	0.043961
8.2	0.039382	0.039105
8.23333	0.034357	0.033089
8.26667	0.028502	0.027848
8.3	0.023044	0.023304
8.33333	0.018023	0.019575
8.36667	0.014877	0.018677
8.4	0.010635	0.019609
8.43333	0.006738	0.017586
8.46667	0.005975	0.016661
8.5	0.00566	0.016118
8.53333	0.00473	0.013409
8.56667	0.003467	0.008576
8.6	0.00442	0.000336
8.63333	0.004403	-0.00393
8.66667	0.005165	-0.001781
8.7	0.005178	-0.000898
8.73333	0.005483	-0.001009
8.76667	0.004576	-0.003713
8.8	0.002663	-0.002858
8.83333	0.002568	-6.4e-05
8.86667	0.002255	-0.000251
8.9	0.000294	0.001904
8.93333	-0.000359	0.006995
8.96667	0.000102	0.010877
9	0.000431	0.017146
9.03333	0.000795	0.021461
9.06667	-0.000205	0.019039
9.1	-0.0014	0.019519
9.13333	-0.001255	0.020089
9.16667	-0.001488	0.017158
9.2	-0.001657	0.014553
9.23333	-0.001633	0.006835
9.26667	-0.002594	-0.00606
9.3	-0.003529	-0.019526
9.33333	-0.003753	-0.02726
9.36667	-0.004431	-0.030311
9.4	-0.00485	-0.028235
9.43333	-0.004288	-0.023621
9.46667	-0.002492	-0.016445
9.5	-0.001744	-0.009006
9.53333	-0.001748	-0.00273
9.56667	-0.00196	0.001598
9.6	-0.002484	0.003162
9.63333	-0.002202	0.00255
9.66667	-0.001736	0.001593
9.7	-0.001181	0.000257
9.73333	-0.000488	-0.001299
9.76667	0.000479	-0.003305
9.8	0.000372	-0.002308
9.83333	0.00019	-0.001561
9.86667	-5e-06	0.002399
9.9	0.000379	0.005079
9.93333	0.000701	0.009433
9.96667	0.000134	0.009205
10	-6.3e-05	0.007798
10.0333	8e-05	0.007341
10.0667	0.000249	0.005215
10.1	-0.000301	0.003277
10.1333	-0.000752	0.007086
10.1667	-0.001085	0.012466
10.2	0.000406	0.014172
10.2333	-0.00138	0.010466
10.2667	-0.00115	0.00684
10.3	-0.000838	0.002328
10.3333	-0.000341	-0.004033
10.3667	-0.000872	-0.014612
10.4	-0.00302	-0.02096
10.4333	-0.003116	-0.018118
10.4667	-0.002407	-0.012599
10.5	-0.002166	-0.007073
10.5333	-0.002	-0.004419
10.5667	-0.001907	-0.000912
10.6	-0.000542	2.5e-05
10.6333	0.000535	-0.00256
10.6667	0.00171	-0.004643
10.7	0.00308	0.001251
10.7333	0.002201	0.012355
10.7667	0.002579	0.019608
10.8	0.002563	0.017747
10.8333	0.002298	0.010651
10.8667	0.002369	0.000349
10.9	0.001825	-0.001474
10.9333	0.000903	0.000479
10.9667	0.001	0.005333
11	0.000992	0.013895
11.0333	0.001209	0.019372
11.0667	-0.000237	0.016405
11.1	-0.002852	0.004947
11.1333	-0.003581	-0.009956
11.1667	-0.002552	-0.021154
11.2	-0.002377	-0.026484
11.2333	-0.002175	-0.025034
11.2667	-0.001621	-0.01616
11.3	-0.000487	-0.005598
11.3333	0.000466	-0.000756
11.3667	0.001305	-0.003807
11.4	0.002438	0.004713
11.4333	0.004023	0.018484
11.4667	0.00402	0.022398
11.5	0.003108	0.015962
11.5333	0.00303	0.005231
11.5667	0.002407	-0.005528
11.6	0.0013	-0.006338
11.6333	0.001282	-0.003033
11.6667	-0.001141	-0.00435
11.7	-0.002983	-0.014739
11.7333	-0.000601	-0.020153
11.7667	0.000639	-0.019344
11.8	0.000204	-0.015001
11.8333	-0.001354	-0.008274
11.8667	0.000271	-0.004527
11.9	-0.001901	-0.005042
11.9333	-0.002597	-0.003226
11.9667	-0.002148	-0.000609
12	4.2e-05	0.003108
12.0333	0.00337	0.004155
12.0667	0.002292	0.00274
12.1	0.00042	0.002589
12.1333	-0.000307	0.004467
12.1667	-0.000577	0.006071
12.2	8.9e-05	0.007345
12.2333	0.001669	0.007853
12.2667	0.002204	0.00744
12.3	0.003941	0.00811
12.3333	0.003379	0.00844
12.3667	0.001851	0.009448
12.4	0.002154	0.012393
12.4333	0.003656	0.014348
12.4667	0.002804	0.015001
12.5	0.001727	0.013824
12.5333	-0.000668	0.012384
12.5667	-0.001966	0.008178
12.6	-0.0024	-0.001743
12.6333	-0.003211	-0.012807
12.6667	-0.003102	-0.023348
12.7	-0.003193	-0.031949
12.7333	-0.003632	-0.035079
12.7667	-0.003209	-0.029998
12.8	-0.004073	-0.019336
12.8333	-0.005177	-0.003938
12.8667	-0.003679	0.007862
12.9	-0.003097	0.014091
12.9333	-0.003207	0.015789
12.9667	-0.002159	0.01556
13	-0.001618	0.009482
13.0333	-0.000501	-0.001476
13.0667	0.000368	-0.008637
13.1	-0.002112	-0.008189
13.1333	0.002391	-0.009002
13.1667	0.022709	-0.009719
13.2	0.053425	-0.010857
13.2333	0.08982	-0.009972
13.2667	0.126769	-0.000454
13.3	0.161132	0.012287
13.3333	0.192315	0.023971
13.3667	0.223008	0.032611
13.4	0.251101	0.040359
13.4333	0.274867	0.047357
13.4667	0.295978	0.050832
13.5	0.314515	0.053271
13.5333	0.330164	0.054385
13.5667	0.341976	0.057598
13.6	0.354459	0.061324
13.6333	0.35667	0.06514
13.6667	0.344653	0.067577
13.7	0.321384	0.065019
13.7333	0.29181	0.056427
13.7667	0.261099	0.047754
13.8	0.23145	0.039024
13.8333	0.200942	0.030111
13.8667	0.175712	0.022211
13.9	0.153607	0.015987
13.9333	0.131015	0.009741
13.9667	0.112874	0.006503
14	0.09864	0.005061
14.0333	0.085106	0.003927
14.0667	0.074085	0.002302
14.1	0.065523	0.001323
14.1333	0.056358	0.001079
14.1667	0.047628	4.1e-05
14.2	0.041319	0.00222
14.2333	0.036318	0.003408
14.2667	0.031539	0.002961
14.3	0.027662	0.00058
14.3333	0.024314	-0.000667
14.3667	0.020647	0.001588
14.4	0.017076	0.003565
14.4333	0.013081	0.002527
14.4667	0.012293	0.002044
14.5	0.013566	0.003471
14.5333	0.011673	0.005552
14.5667	0.009748	0.010455
14.6	0.007159	0.017064
14.6333	0.006396	0.02176
14.6667	0.006637	0.022954
14.7	0.005643	0.019168
14.7333	0.004563	0.012106
14.7667	0.003547	0.00488
14.8	0.003549	-0.004067
14.8333	0.003391	-0.010841
14.8667	0.003097	-0.021206
14.9	0.004259	-0.033419
14.9333	0.010428	-0.039281
14.9667	0.020465	-0.034058
15	0.016221	-0.019328
15.0333	0.005497	-0.006258
15.0667	-0.004439	-0.000967
15.1	-0.002725	0.001222
15.1333	-0.001172	-0.000594
15.1667	-0.002405	-0.005811
15.2	-0.002179	-0.008061
15.2333	-0.001454	-0.012276
15.2667	-0.0026	-0.021674
15.3	-0.003271	-0.036228
15.3333	-0.003085	-0.051242
15.3667	-0.003606	-0.045762
15.4	-0.003656	-0.016892
15.4333	-0.005449	0.010697
15.4667	-0.006517	0.015925
15.5	-0.005849	0.018026
15.5333	-0.004367	0.036603
15.5667	-0.003629	0.03056
15.6	-0.003855	-0.010247
15.6333	-0.003913	-0.021345
15.6667	-0.002491	0.017195
15.7	-0.002263	0.051825
15.7333	-0.003316	0.076451
15.7667	-0.002719	0.068949
15.8	-2.3e-05	0.038578
15.8333	0.001324	0.019112
15.8667	0.000108	0.029632
15.9	-0.001708	0.041709
15.9333	-0.002552	0.04267
15.9667	-0.00307	0.054165
16	-0.004474	0.045167
16.0333	-0.003697	0.018181
16.0667	-0.003515	-0.000215
16.1	-0.003101	-0.010547
16.1333	-0.002122	-0.019791
16.1667	-0.000803	-0.029791
16.2	9.3e-05	-0.039669
16.2333	-0.001245	-0.05143
16.2667	-0.000779	-0.05577
16.3	0.000486	-0.056893
16.3333	0.000978	-0.048705
16.3667	0.0001	-0.027607
16.4	-0.000515	-0.013803
16.4333	0.001784	-0.0142
16.4667	0.002498	-0.016431
16.5	0.002523	-0.015011
16.5333	0.003148	-0.007545
16.5667	0.003364	0.001844
16.6	0.003068	0.00908
16.6333	0.00308	0.010108
16.6667	0.002892	0.011633
16.7	0.00256	0.010872
16.7333	0.002164	0.008742
16.7667	0.001308	0.007439
16.8	0.000807	0.006285
16.8333	-0.000119	0.00658
16.8667	-0.001637	0.007821
16.9	-0.000599	0.005364
16.9333	-0.00013	0.004399
16.9667	-0.000922	0.006426
17	-0.000677	0.004621
17.0333	6.9e-05	0.001139
17.0667	-0.001086	-0.002132
17.1	-0.002775	-0.005923
17.1333	-0.003038	-0.007005
17.1667	-0.00125	-0.006949
17.2	-0.000561	-0.008564
17.2333	4.4e-05	-0.009764
17.2667	0.001145	-0.013021
17.3	0.002334	-0.016639
17.3333	0.001726	-0.020134
17.3667	0.000273	-0.020455
17.4	0.000119	-0.016169
17.4333	0.0013	-0.007447
17.4667	0.001569	0.002522
17.5	0.00146	0.009383
17.5333	0.001191	0.015592
17.5667	-0.000553	0.017048
17.6	-0.000817	0.013771
17.6333	-0.000413	0.010894
17.6667	-0.001314	0.006157
17.7	-0.000843	0.00357
17.7333	-0.000644	-0.001214
17.7667	-0.000521	-0.007111
17.8	-0.000295	-0.012188
17.8333	-0.00073	-0.013181
17.8667	-0.000757	-0.011391
17.9	-0.000313	-0.008278
17.9333	0.000162	-0.004602
17.9667	-0.000382	-0.002186
18	0.000339	0.005207
18.0333	0.001362	0.012202
18.0667	0.001218	0.018416
18.1	-0.00066	0.02088
18.1333	-0.001902	0.0187
18.1667	-0.000884	0.012926
18.2	-0.000163	0.004889
18.2333	-3.3e-05	-0.004189
18.2667	-0.000155	-0.011765
18.3	0.001851	-0.018868
18.3333	0.002744	-0.026164
18.3667	0.001365	-0.032143
18.4	0.00016	-0.031955
18.4333	-2e-06	-0.022549
18.4667	0.002176	-0.007726
18.5	0.003822	0.007968
18.5333	0.002643	0.021455
18.5667	0.000564	0.032328
18.6	0.000515	0.039997
18.6333	-9.1e-05	0.043897
18.6667	-0.000663	0.045094
18.7	-0.000228	0.031277
18.7333	0.006639	0.00976
18.7667	0.009048	-0.009823
18.8	0.001064	-0.022833
18.8333	-0.009647	-0.024959
18.8667	-0.008998	-0.014566
18.9	-0.006965	-0.001756
18.9333	-0.005584	0.003084
18.9667	-0.002631	0.010744
19	-0.001661	0.012786
19.0333	-0.002323	0.001444
19.0667	-0.003957	-8.7e-05
19.1	-0.008266	0.001734
19.1333	-0.004545	-0.001273
19.1667	0.013047	0.002182
19.2	0.040779	0.00359
19.2333	0.074889	0.005062
19.2667	0.1111	0.006879
19.3	0.145786	0.010195
19.3333	0.177496	0.011841
19.3667	0.207367	0.013925
19.4	0.233798	0.016307
19.4333	0.257072	0.017403
19.4667	0.275543	0.018276
19.5	0.290717	0.024103
19.5333	0.306515	0.033096
19.5667	0.319894	0.043498
19.6	0.330441	0.051661
19.6333	0.336311	0.055563
19.6667	0.331119	0.05747
19.7	0.311492	0.056763
19.7333	0.285422	0.054811
19.7667	0.258125	0.052091
19.8	0.229486	0.04816
19.8333	0.20346	0.044985
19.8667	0.180587	0.040961
19.9	0.157145	0.037831
19.9333	0.135065	0.036977
19.9667	0.116296	0.034525
20	0.102376	0.032374
20.0333	0.088915	0.031825
20.0667	0.074984	0.031303
20.1	0.064903	0.028797
20.1333	0.056053	0.024827
20.1667	0.048414	0.020906
20.2	0.043041	0.013354
20.2333	0.037371	0.003429
20.2667	0.030261	-0.004235
20.3	0.026324	-0.008633
20.3333	0.023277	-0.010478
20.3667	0.020427	-0.011029
20.4	0.018559	-0.010966
20.4333	0.016063	-0.008075
20.4667	0.014124	-0.002943
20.5	0.011025	0.001293
20.5333	0.009084	0.002129
20.5667	0.008322	0.002274
20.6	0.008393	0.001802
20.6333	0.007193	0.001207
20.6667	0.006048	-0.000431
20.7	0.006091	-0.001205
20.7333	0.005676	-0.001426
20.7667	0.004637	-0.00357
20.8	0.003685	-0.00566
20.8333	0.003561	-0.004939
20.8667	0.002209	-0.005852
20.9	0.002451	-0.006009
20.9333	0.002889	-0.005327
20.9667	0.003504	-0.003019
21	0.0024	-0.000161
21.0333	0.001249	0.001569
21.0667	0.001905	0.004535
21.1	-0.001521	0.007138
21.1333	-0.002106	0.00869
21.1667	0.00043	0.010088
21.2	0.000911	0.012063
21.2333	0.000203	0.010757
21.2667	0.000673	0.009704
21.3	3.1e-05	0.008276
21.3333	0.00046	0.005837
21.3667	0.001558	0.004056
21.4	8.5e-05	0.004793
21.4333	0.000504	0.005862
21.4667	0.001828	0.006383
21.5	0.001581	0.006076
21.5333	0.002251	0.004353
21.5667	0.002543	0.002002
21.6	0.001103	0.000308
21.6333	0.001203	-0.001535
21.6667	0.001266	-0.004043
21.7	0.000206	-0.006847
21.7333	9.9e-05	-0.010647
21.7667	0.000773	-0.012882
21.8	0.000625	-0.009523
21.8333	-0.000781	-0.005093
21.8667	-0.000737	-0.002245
21.9	-0.000265	-0.001865
21.9333	-0.001164	-0.004246
21.9667	-0.002309	-0.004619
22	-0.001317	-0.001959
22.0333	0.001274	0.001628
22.0667	0.002059	0.003501
22.1	0.000507	0.005222
22.1333	-0.001628	0.005595
22.1667	-0.001194	0.007904
22.2	-0.001516	0.008958
22.2333	-0.001712	0.006343
22.2667	-0.001246	0.001871
22.3	-0.000665	-0.000218
22.3333	-0.001273	-0.003803
22.3667	-0.002819	-0.008361
22.4	-0.002838	-0.010934
22.4333	-0.002105	-0.012564
22.4667	-0.002054	-0.013516
22.5	-0.001574	-0.012802
22.5333	-0.000288	-0.008716
22.5667	0.00079	-0.003395
22.6	0.001802	0.002335
22.6333	0.001832	0.003733
22.6667	-0.0005	0.002572
22.7	-0.00067	-0.000834
22.7333	0.001145	-0.002585
22.7667	-0.000124	-0.001725
22.8	-0.001916	-0.000245
22.8333	-0.000123	0.005609
22.8667	0.000742	0.011336
22.9	0.00072	0.017825
22.9333	0.000975	0.026092
22.9667	0.000708	0.025001
23	0.000693	0.016206
23.0333	-0.000556	0.007033
23.0667	-0.001377	-0.001637
23.1	-0.000226	-0.008722
23.1333	0.000139	-0.013468
23.1667	-0.000754	-0.014514
23.2	-0.001607	-0.012721
23.2333	-0.001334	-0.011246
23.2667	-0.001001	-0.010608
23.3	-0.001132	-0.009801
23.3333	-0.001139	-0.009052
23.3667	-0.000415	-0.006907
23.4	6e-06	-0.002403
23.4333	0.000868	0.000532
23.4667	0.001359	0.00121
23.5	0.000571	0.000493
23.5333	0.000888	-0.000694
23.5667	0.000599	-0.000482
23.6	0.000542	0.000291
23.6333	0.000758	0.001744
23.6667	0.000783	0.001317
23.7	0.000109	0.000701
23.7333	-0.000343	0.0003
23.7667	-2.2e-05	-0.000201
23.8	0.000557	-0.000986
23.8333	0.00085	-0.002491
23.8667	0.000674	-0.004277
23.9	0.000112	-0.00708
23.9333	-0.000291	-0.007291
23.9667	-4e-05	-0.006242
24	0.000521	-0.003111
24.0333	0.000503	0.000759
24.0667	0.000975	0.00427
24.1	0.00056	0.009459
24.1333	0.000623	0.011805
24.1667	0.000567	0.011998
24.2	0.000689	0.011727
24.2333	0.00076	0.007586
24.2667	0.000629	0.006647
24.3	0.001909	0.006418
24.3333	0.001185	0.002345
24.3667	-0.000836	6.2e-05
24.4	-0.000599	-0.001435
24.4333	0.000353	-0.001326
24.4667	0.001344	-0.00102
24.5	0.001517	-0.000493
24.5333	0.002086	0.001761
24.5667	0.002343	0.003651
24.6	0.002289	0.003055
24.6333	0.002064	0.002716
24.6667	0.00184	0.002432
24.7	6e-06	0.001413
24.7333	-0.001731	0.000658
24.7667	-0.001899	0.000898
24.8	-0.002259	0.000329
24.8333	-0.003252	-0.00181
24.8667	-0.004271	-0.000642
24.9	-0.004235	6e-05
24.9333	-0.003984	0.000611
24.9667	-0.004167	0.003336
25	-0.003555	0.005353
25.0333	-0.002743	0.007056
25.0667	-0.002896	0.005853
25.1	-0.005705	0.005225
25.1333	-0.003342	0.01069
25.1667	0.013067	0.018588
25.2	0.038859	0.02882
25.2333	0.071788	0.038372
25.2667	0.105496	0.04414
25.3	0.138049	0.049989
25.3333	0.16921	0.056286
25.3667	0.1957	0.057902
25.4	0.219604	0.057026
25.4333	0.241082	0.05883
25.4667	0.259802	0.061792
25.5	0.275576	0.069275
25.5333	0.29004	0.078951
25.5667	0.302292	0.092122
25.6	0.314603	0.100942
25.6333	0.320544	0.100583
25.6667	0.313988	0.094125
25.7	0.296226	0.084314
25.7333	0.272906	0.076961
25.7667	0.247428	0.078017
25.8	0.222451	0.075201
25.8333	0.199566	0.063113
25.8667	0.17744	0.049433
25.9	0.15667	0.035168
25.9333	0.1376	0.025
25.9667	0.120021	0.013909
26	0.105335	0.004302
26.0333	0.091956	-0.002395
26.0667	0.079409	-0.006217
26.1	0.069116	-0.006863
26.1333	0.061228	-0.00221
26.1667	0.053268	0.00073
26.2	0.046922	-0.002783
26.2333	0.037924	-0.004072
26.2667	0.031768	-0.003724
26.3	0.02871	-0.005629
26.3333	0.024329	-0.009593
26.3667	0.02284	-0.014546
26.4	0.021279	-0.015868
26.4333	0.018549	-0.016075
26.4667	0.016337	-0.017926
26.5	0.014323	-0.017672
26.5333	0.012536	-0.016433
26.5667	0.009102	-0.01361
26.6	0.008351	-0.010637
26.6333	0.007987	-0.009019
26.6667	0.007726	-0.005859
26.7	0.007834	-0.00173
26.7333	0.008719	0.001212
26.7667	0.007211	0.001391
26.8	0.006837	0.002203
26.8333	0.005837	0.004728
26.8667	0.003459	0.006142
26.9	0.001001	0.009653
26.9333	-7.3e-05	0.013772
26.9667	-1e-05	0.016181
27	0.001662	0.019272
27.0333	0.003545	0.022283
27.0667	0.004465	0.023668
27.1	0.004738	0.025037
27.1333	0.005794	0.022466
27.1667	0.0054	0.018308
27.2	0.004176	0.015626
27.2333	0.00317	0.014963
27.2667	0.002646	0.013887
27.3	0.001754	0.01136
27.3333	-0.000282	0.008962
27.3667	-0.002429	0.008372
27.4	-0.002209	0.009111
27.4333	-0.003759	0.007191
27.4667	-0.006321	0.004243
27.5	-0.00675	-0.001545
27.5333	-0.005843	-0.011908
27.5667	-0.003869	-0.021448
27.6	-0.001195	-0.02794
27.6333	0.001608	-0.025822
27.6667	0.002148	-0.017289
27.7	0.002473	-0.009878
27.7333	0.002724	-0.004875
27.7667	0.003015	-0.002166
27.8	0.001839	-0.001926
27.8333	0.000852	-0.002426
27.8667	0.001635	-0.004372
27.9	0.00168	-0.007168
27.9333	-6.4e-05	-0.007429
27.9667	-0.0005	-0.006136
28	-0.00088	-0.004136
28.0333	-0.000234	-0.002086
28.0667	-8.7e-05	-0.000696
28.1	0.000275	-0.000519
28.1333	0.000337	0.000304
28.1667	-0.001623	0.002018
28.2	-0.000817	0.003186
28.2333	-0.000601	0.004278
28.2667	0.000159	0.004403
28.3	-0.001051	0.005204
28.3333	-0.000436	0.005728
28.3667	0.000297	0.007206
28.4	3.3e-05	0.008311
28.4333	-0.000673	0.009836
28.4667	-0.001755	0.010455
28.5	-0.001138	0.011815
28.5333	-0.00033	0.010498
28.5667	-0.000921	0.007757
28.6	-0.000873	0.004913
28.6333	-0.001084	0.001344
28.6667	-0.001874	-0.001881
28.7	-0.002146	-0.00478
28.7333	-0.00092	-0.005722
28.7667	-0.000446	-0.004965
28.8	-0.001007	-0.007009
28.8333	-0.001151	-0.007226
28.8667	-0.00113	-0.007008
28.9	0.00051	-0.009551
28.9333	-0.000792	-0.011853
28.9667	-0.001652	-0.013426
29	-0.001411	-0.01389
29.0333	-0.001421	-0.011492
29.0667	-0.000631	-0.010354
29.1	0.000584	-0.006765
29.1333	0.000328	-0.003287
29.1667	0.000546	-0.001222
29.2	0.000825	0.0021
29.2333	0.000754	0.004501
29.2667	-0.000456	0.007203
29.3	-0.001288	0.00914
29.3333	0.000166	0.009538
29.3667	0.000421	0.00941
29.4	-0.00051	0.006837
29.4333	-0.001178	0.002974
29.4667	-0.00042	-1.9e-05
29.5	-0.001525	-0.000379
29.5333	-0.00148	0.001476
29.5667	-0.001384	0.003921
29.6	-0.00087	0.004776
29.6333	-0.000198	0.002312
29.6667	0.001153	-0.000955
29.7	0.00023	-0.003382
29.7333	-0.000727	-0.005564
29.7667	-0.000646	-0.005151
29.8	-0.00022	-0.003279
29.8333	0.000595	-0.001867
29.8667	0.001593	-0.001134
29.9	0.002348	-0.002609
29.9333	0.002344	-0.003188
29.9667	0.001347	-0.002254
30	0.001015	-0.003475
30.0333	0.00131	-0.003434
30.0667	0.002218	-0.001817
30.1	0.002221	-0.00012
30.1333	0.001538	0.004649
30.1667	0.001471	0.007437
30.2	0.000896	0.008649
30.2333	0.00132	0.004875
30.2667	0.00081	0.000509
30.3	0.000286	-0.001973
30.3333	0.000476	-0.002136
30.3667	0.000647	-2.4e-05
30.4	0.000486	0.000812
30.4333	0.001564	-0.000182
30.4667	0.002607	0.00213
30.5	0.001571	0.002647
30.5333	0.000996	0.001128
30.5667	0.000746	0.001211
30.6	9e-06	0.000383
30.6333	-0.001016	-0.000858
30.6667	-0.000478	-0.001651
30.7	0.000102	-0.001215
30.7333	-0.001229	-0.002092
30.7667	-0.00146	-0.003131
30.8	-0.00212	-0.003818
30.8333	-0.002449	-0.003069
30.8667	-0.001807	-0.001506
30.9	-0.000669	-0.002088
30.9333	-0.000417	0.000383
30.9667	-0.001713	0.003148
31	-0.001204	0.002969
31.0333	-0.00103	0.00213
31.0667	-0.001404	-0.001214
31.1	-0.003924	-0.006411
31.1333	-0.002926	-0.005064
31.1667	0.009955	0.000353
31.2	0.030267	0.007195
31.2333	0.05784	0.014801
31.2667	0.087907	0.022473
31.3	0.118593	0.0305
31.3333	0.148143	0.037204
31.3667	0.175268	0.042544
31.4	0.19833	0.048091
31.4333	0.218914	0.054684
31.4667	0.236365	0.059685
31.5	0.252204	0.064991
31.5333	0.266009	0.068272
31.5667	0.27633	0.073538
31.6	0.287586	0.077525
31.6333	0.295853	0.078405
31.6667	0.291755	0.075887
31.7	0.280522	0.071647
31.7333	0.262024	0.062475
31.7667	0.238527	0.050926
31.8	0.215125	0.039017
31.8333	0.192883	0.027961
31.8667	0.170142	0.020134
31.9	0.148585	0.016917
31.9333	0.130118	0.015767
31.9667	0.115037	0.015892
32	0.099341	0.01365
32.0333	0.086986	0.013472
32.0667	0.078392	0.016943
32.1	0.068971	0.021007
32.1333	0.060419	0.019057
32.1667	0.052672	0.013228
32.2	0.045732	0.0111
32.2333	0.0399	0.010481
32.2667	0.034478	0.005955
32.3	0.030048	0.000667
32.3333	0.026814	-0.003442
32.3667	0.024406	-0.00224
32.4	0.021921	0.003781
32.4333	0.019653	0.008593
32.4667	0.016954	0.007515
32.5	0.015115	0.003325
32.5333	0.015033	-0.001688
32.5667	0.015073	-0.006917
32.6	0.014118	-0.00781
32.6333	0.01167	-0.003341
32.6667	0.010452	0.003289
32.7	0.010666	0.007243
32.7333	0.011259	0.006754
32.7667	0.011223	0.004976
32.8	0.010687	0.003889
32.8333	0.009923	0.006098
32.8667	0.008254	0.010882
32.9	0.005931	0.014865
32.9333	0.004349	0.013682
32.9667	0.003602	0.009029
33	0.003522	0.004805
33.0333	0.00371	0.005552
33.0667	0.002807	0.004549
33.1	0.001242	-0.00101
33.1333	0.000679	-0.006874
33.1667	0.000608	-0.011864
33.2	-3e-06	-0.013919
33.2333	-0.000997	-0.006397
33.2667	-0.001562	-0.000111
33.3	-0.00293	-0.003186
33.3333	-0.001122	-0.009712
33.3667	0.000249	-0.011307
33.4	0.000406	-0.006831
33.4333	-0.000612	-0.00293
33.4667	-0.000813	-0.002671
33.5	0.000597	-0.004856
33.5333	0.001246	-0.006882
33.5667	-0.000357	-0.005988
33.6	-0.001655	-0.003612
33.6333	-0.001273	-0.002762
33.6667	0.000652	0.002304
33.7	-0.000531	0.011649
33.7333	-0.002746	0.015829
33.7667	-0.003104	0.010443
33.8	-0.00195	0.004448
33.8333	-0.000774	-0.003268
33.8667	0.000454	-0.010704
33.9	0.00127	-0.017656
33.9333	4.6e-05	-0.015982
33.9667	-0.000489	-0.010325
34	0.000289	-0.004398
34.0333	0.000285	-0.00127
34.0667	-0.000377	-0.000456
34.1	-0.000949	-0.000101
34.1333	-0.000768	-0.000978
34.1667	-0.001053	-0.00218
34.2	-0.000652	-0.004508
34.2333	1.5e-05	-0.007732
34.2667	-0.000157	-0.006588
34.3	-0.001108	-0.000161
34.3333	-0.000435	0.004261
34.3667	0.000127	0.00628
34.4	-0.001246	0.005775
34.4333	0.000565	0.007942
34.4667	0.000824	0.009188
34.5	-0.000773	0.009833
34.5333	-0.000512	0.01004
34.5667	-0.000854	0.008325
34.6	-0.001373	0.006204
34.6333	-0.001006	0.003102
34.6667	-0.000201	-0.005276
34.7	0.000367	-0.015894
34.7333	0.00179	-0.019289
34.7667	0.000607	-0.01125
34.8	0.000279	-0.003085
34.8333	0.002024	0.001444
34.8667	0.00247	0.005441
34.9	0.002569	0.009816
34.9333	0.004321	0.010695
34.9667	0.00454	0.01329
35	0.003357	0.019514
35.0333	0.003692	0.02014
35.0667	0.002592	0.018187
35.1	0.001632	0.010487
35.1333	0.00277	0.005202
35.1667	0.000787	0.006615
35.2	-0.001387	0.005681
35.2333	-0.001246	0.006189
35.2667	-0.00077	0.003301
35.3	-0.000793	-0.004955
35.3333	-0.000958	-0.01184
35.3667	-0.00052	-0.015407
35.4	4.1e-05	-0.013371
35.4333	0.000439	-0.009214
35.4667	-0.001381	-0.004224
35.5	-0.002127	-0.00056
35.5333	-0.002532	0.000679
35.5667	-0.002077	-0.000323
35.6	-0.003605	-0.004012
35.6333	-0.001996	-0.004207
35.6667	-0.001282	-0.004533
35.7	-0.001526	-0.00706
35.7333	-0.00155	-0.010242
35.7667	-8.4e-05	-0.012634
35.8	0.000404	-0.011074
35.8333	-0.000325	-0.011478
35.8667	-0.000199	-0.011017
35.9	0.000688	-0.00591
35.9333	0.000604	-0.002333
35.9667	0.000431	0.001094
36	0.000308	0.003145
36.0333	0.001186	0.005
36.0667	0.001303	0.007715
36.1	-0.000451	0.009274
36.1333	-0.002149	0.008709
36.1667	-0.002912	0.007249
36.2	-0.002397	0.005562
36.2333	-0.00079	0.004586
36.2667	0.000233	0.002724
36.3	-0.000412	0.000836
36.3333	-0.000277	-0.002236
36.3667	0.001197	-0.005134
36.4	0.002145	-0.00526
36.4333	0.002416	-0.00523
36.4667	0.002072	-0.00454
36.5	0.002142	-0.003125
36.5333	0.001509	-0.001974
36.5667	-0.000524	-0.002526
36.6	-0.000133	-0.001574
36.6333	0.002936	-0.00368
36.6667	0.004776	-0.005047
36.7	0.003542	0.006504
36.7333	0.001305	0.011243
36.7667	2.6e-05	0.001209
36.8	-0.000864	-0.003847
36.8333	-0.002686	0.004047
36.8667	-0.005191	0.010409
36.9	-0.004389	0.003063
36.9333	-0.002839	-0.00271
36.9667	-0.002328	-0.00393
37	-0.002292	-0.002148
37.0333	-0.001899	-0.001838
37.0667	-0.000683	-0.005169
37.1	-0.003615	-0.006371
37.1333	-0.005926	-0.000467
37.1667	0.002194	0.006651
37.2	0.022876	0.011485
37.2333	0.050667	0.017796
37.2667	0.077355	0.020212
37.3	0.105157	0.021618
37.3333	0.133474	0.028913
37.3667	0.160279	0.037874
37.4	0.183206	0.04729
37.4333	0.200942	0.055296
37.4667	0.217815	0.062526
37.5	0.231302	0.06645
37.5333	0.243301	0.068519
37.5667	0.253847	0.072118
37.6	0.265613	0.078446
37.6333	0.273868	0.076276
37.6667	0.271662	0.067362
37.7	0.260589	0.05464
37.7333	0.244153	0.04539
37.7667	0.224321	0.037932
37.8	0.202203	0.030393
37.8333	0.180789	0.022952
37.8667	0.159039	0.014013
37.9	0.140278	0.004214
37.9333	0.124692	-5e-06
37.9667	0.108657	-0.001387
38	0.09368	-0.002811
38.0333	0.081105	-0.003524
38.0667	0.070601	-0.001983
38.1	0.061191	-0.001764
38.1333	0.055101	-0.002553
38.1667	0.048831	-0.002279
38.2	0.040529	-0.002003
38.2333	0.034521	-0.000389
38.2667	0.031457	0.003107
38.3	0.029219	0.002721
38.3333	0.027107	0.001265
38.3667	0.023906	0.006184
38.4	0.024309	0.00759
38.4333	0.023638	0.009869
38.4667	0.021034	0.010893
38.5	0.019056	0.012594
38.5333	0.015578	0.011842
38.5667	0.012926	0.01062
38.6	0.009769	0.01018
38.6333	0.006414	0.008907
38.6667	0.004326	0.004854
38.7	0.003703	-0.000574
38.7333	0.004137	-0.005122
38.7667	0.001559	-0.007534
38.8	0.000621	-0.009855
38.8333	0.002051	-0.01034
38.8667	0.002501	-0.010461
38.9	0.000715	-0.009314
38.9333	-0.000847	-0.008205
38.9667	-0.00113	-0.005473
39	-0.000692	-0.001813
39.0333	0.000983	-0.001462
39.0667	0.001872	-0.000302
39.1	0.000244	0.002967
39.1333	5.2e-05	0.005212
39.1667	0.000216	0.006621
39.2	0.000353	0.007176
39.2333	-0.000707	0.005067
39.2667	-0.001792	0.002982
39.3	-0.002433	7.2e-05
39.3333	-0.002575	-0.003613
39.3667	-0.001593	-0.005276
39.4	-0.000407	-0.00724
39.4333	0.000785	-0.009014
39.4667	0.001331	-0.011391
39.5	0.002594	-0.01236
39.5333	0.001335	-0.012899
39.5667	0.000901	-0.011657
39.6	0.000946	-0.009018
39.6333	0.001793	-0.006687
39.6667	0.002225	-0.004443
39.7	0.001871	-0.002732
39.7333	0.001797	-0.000652
39.7667	0.001599	-0.000245
39.8	0.001838	0.002088
39.8333	-8.7e-05	0.002992
39.8667	0.000122	0.002953
39.9	0.000278	0.002624
39.9333	-0.001161	0.003279
39.9667	-0.000986	0.003781
40	-0.00017	0.003478
40.0333	0.000156	0.003539
40.0667	0.000476	0.006191
40.1	-0.000377	0.008228
40.1333	-0.002986	0.010349
40.1667	-0.001939	0.013376
40.2	-0.00108	0.014753
40.2333	-0.000271	0.01553
40.2667	0.000785	0.01559
40.3	0.001823	0.015109
40.3333	0.001438	0.015676
40.3667	0.001488	0.014325
40.4	0.000813	0.01152
40.4333	-0.000153	0.006293
40.4667	-0.001982	0.000343
40.5	-0.000929	-0.00332
40.5333	-0.000361	-0.005652
40.5667	0.000148	-0.008263
40.6	-0.000194	-0.013307
40.6333	-0.000463	-0.017293
40.6667	1.4e-05	-0.024517
40.7	-0.000376	-0.025232
40.7333	-0.000588	-0.01663
40.7667	0.00081	-0.014425
40.8	0.002053	-0.025471
40.8333	0.003103	-0.020312
40.8667	0.003526	-0.000726
40.9	0.002433	-0.001815
40.9333	0.003121	-0.000368
40.9667	0.003867	0.005939
41	0.002236	0.007536
41.0333	0.002203	0.006447
41.0667	0.003853	-0.000845
41.1	0.003153	-0.002983
41.1333	0.002007	0.008189
41.1667	0.000365	0.011865
41.2	-0.000929	0.005326
41.2333	-0.001239	0.001986
41.2667	-0.002515	0.003508
41.3	-0.005851	0.004912
41.3333	-0.006945	0.00543
41.3667	-0.007383	0.001872
41.4	-0.008814	0.001084
41.4333	-0.009203	0.00046
41.4667	-0.007596	0.001088
41.5	-0.007663	0.005491
41.5333	-0.007895	0.009155
41.5667	-0.008289	0.010672
41.6	-0.007211	0.010329
41.6333	-0.00476	0.009681
41.6667	-0.004408	0.008497
41.7	-0.002303	0.005996
41.7333	-0.000429	0.003025
41.7667	0.001217	-0.000561
41.8	0.00252	-0.004521
41.8333	0.003067	-0.009719
41.8667	0.003162	-0.011911
41.9	0.0031	-0.013623
41.9333	0.002932	-0.012866
41.9667	0.003735	-0.01373
42	0.004254	-0.013143
42.0333	0.004494	-0.00816
42.0667	0.004874	-0.001487
42.1	0.003249	0.006186
42.1333	0.003608	0.011747
42.1667	0.00516	0.019761
42.2	0.004126	0.028559
42.2333	0.003052	0.023368
42.2667	0.004264	0.016094
42.3	0.004155	0.007705
42.3333	0.003299	8e-05
42.3667	0.001552	-0.004822
42.4	0.001575	-0.005586
42.4333	0.001567	-0.004627
42.4667	0.000657	0.002227
42.5	-0.001816	0.004918
42.5333	-0.002326	-0.002274
42.5667	-0.001439	-0.015318
42.6	-0.000825	-0.021641
42.6333	-0.000134	-0.022318
42.6667	0.002606	-0.020875
42.7	0.004455	-0.016191
42.7333	0.003619	-0.009723
42.7667	-9.2e-05	-0.004504
42.8	-0.00057	-0.001069
42.8333	-0.000937	-0.000518
42.8667	-0.002686	0.00124
42.9	-0.0032	0.001912
42.9333	-0.003423	0.002665
42.9667	-0.002992	0.004417
43	-0.003752	0.003587
43.0333	-0.004547	0.003861
43.0667	-0.004505	0.002957
43.1	-0.007012	0.001599
43.1333	-0.01031	0.004523
43.1667	-0.001754	0.010936
43.2	0.016699	0.018933
43.2333	0.039683	0.028511
43.2667	0.06366	0.037875
43.3	0.087778	0.044348
43.3333	0.111415	0.047404
43.3667	0.133781	0.048802
43.4	0.153078	0.051418
43.4333	0.168883	0.05305
43.4667	0.183674	0.055562
43.5	0.196667	0.059683
43.5333	0.207271	0.066793
43.5667	0.215415	0.074707
43.6	0.225554	0.077534
43.6333	0.2334	0.075074
43.6667	0.232164	0.068561
43.7	0.224241	0.059768
43.7333	0.211142	0.05248
43.7667	0.195718	0.045482
43.8	0.177275	0.037542
43.8333	0.160105	0.0286
43.8667	0.143297	0.023444
43.9	0.12697	0.024429
43.9333	0.112117	0.024185
43.9667	0.099639	0.026091
44	0.088019	0.024773
44.0333	0.077469	0.01407
44.0667	0.068547	0.007712
44.1	0.060355	0.002831
44.1333	0.050768	-0.000734
44.1667	0.04322	-0.000341
44.2	0.036934	0.002667
44.2333	0.032412	0.00447
44.2667	0.028117	0.004642
44.3	0.023457	0.00446
44.3333	0.020131	0.006273
44.3667	0.018605	0.009481
44.4	0.01777	0.010941
44.4333	0.018003	0.01307
44.4667	0.017959	0.013177
44.5	0.016273	0.01234
44.5333	0.015945	0.009488
44.5667	0.015234	0.004787
44.6	0.014429	0.005514
44.6333	0.01259	0.007171
44.6667	0.011964	0.006133
44.7	0.010409	0.003267
44.7333	0.009301	0.001355
44.7667	0.00838	-0.000905
44.8	0.007323	-0.001525
44.8333	0.006515	-0.002131
44.8667	0.004483	-0.003446
44.9	0.003554	-0.005803
44.9333	0.002424	-0.010572
44.9667	0.00114	-0.015576
45	0.000656	-0.019173
45.0333	0.000325	-0.020225
45.0667	9.1e-05	-0.018296
45.1	-0.000556	-0.013703
45.1333	-0.001339	-0.007454
45.1667	-0.002427	-0.002958
45.2	-0.004028	-0.001223
45.2333	-0.002589	0.000533
45.2667	-0.002585	0.003406
45.3	-0.002409	0.005539
45.3333	-0.002943	0.005816
45.3667	-0.002992	0.007034
45.4	-0.00216	0.00578
45.4333	-0.001168	0.001931
45.4667	-0.001306	-0.00157
45.5	-0.002918	-0.000332
45.5333	-0.002408	0.00032
45.5667	-8.8e-05	9.5e-05
45.6	0.002172	0.003629
45.6333	0.003177	0.009742
45.6667	0.00432	0.005211
45.7	0.00512	4.9e-05
45.7333	0.006096	0.001022
45.7667	0.007094	0.004276
45.8	0.006451	0.008501
45.8333	0.005706	0.01135
45.8667	0.004793	0.008159
45.9	0.003177	0.003414
45.9333	0.003066	0.001615
45.9667	0.003206	-0.002708
46	0.005584	-0.004813
46.0333	0.005207	-0.005677
46.0667	0.003897	-0.008894
46.1	0.001977	-0.009848
46.1333	0.00098	-0.012742
46.1667	-0.000508	-0.014347
46.2	-0.003113	-0.014652
46.2333	-0.00336	-0.017397
46.2667	-0.003843	-0.016189
46.3	-0.003796	-0.010521
46.3333	-0.002791	-0.00377
46.3667	-0.003898	0.002499
46.4	-0.003388	0.008247
46.4333	-0.002017	0.010792
46.4667	-0.001308	0.010433
46.5	0.000729	0.007035
46.5333	0.002783	0.006547
46.5667	0.002814	0.006155
46.6	0.002384	0.005415
46.6333	0.000611	0.003316
46.6667	0.000106	0.002263
46.7	-0.000634	0.005684
46.7333	-0.001468	0.01255
46.7667	-0.002419	0.019703
46.8	-0.003921	0.0186
46.8333	-0.003634	0.015892
46.8667	-0.003099	0.012599
46.9	-0.003066	0.008551
46.9333	-0.002841	0.005871
46.9667	-0.003246	0.003375
47	-0.002824	-0.00013
47.0333	-0.001723	-0.002604
47.0667	-0.000429	-0.00454
47.1	0.000222	-0.009487
47.1333	-0.000735	-0.01231
47.1667	-0.000725	-0.015101
47.2	-0.001692	-0.01958
47.2333	-0.001958	-0.021046
47.2667	-0.002729	-0.020194
47.3	-0.002412	-0.015073
47.3333	-0.000465	-0.008221
47.3667	0.000339	-0.002074
47.4	-0.00018	0.001171
47.4333	-0.000425	0.002432
47.4667	-0.000266	0.002986
47.5	-0.001015	0.00138
47.5333	-0.000458	-0.000648
47.5667	0.000367	-0.002967
47.6	0.000672	-0.005379
47.6333	0.000706	-0.00953
47.6667	0.000727	-0.010313
47.7	0.000398	-0.006485
47.7333	0.00028	-0.002722
47.7667	0.001978	-0.001613
47.8	0.002849	0.001079
47.8333	0.00177	0.002702
47.8667	0.001138	0.002969
47.9	-0.000221	0.003154
47.9333	-0.00077	0.001959
47.9667	-0.001229	0.001777
48	-0.001037	0.002412
48.0333	-0.00175	0.004091
48.0667	-0.001011	0.008448
48.1	-0.000479	0.01287
48.1333	-1.3e-05	0.023774
48.1667	0.000302	0.034593
48.2	0.001192	0.025949
48.2333	0.00032	0.011006
48.2667	0.001149	0.004539
48.3	0.001761	-0.000819
48.3333	0.002575	-0.008729
48.3667	0.002463	-0.002719
48.4	0.003211	-0.006307
48.4333	0.002554	-0.019091
48.4667	0.001199	-0.021525
48.5	0.000928	-0.013748
48.5333	0.000624	-0.010139
48.5667	-0.000492	-0.007929
48.6	-0.001112	-0.005057
48.6333	-0.002012	-0.002614
48.6667	-0.000208	-0.003114
48.7	0.000569	0.000398
48.7333	0.000376	0.006474
48.7667	-0.00021	0.010188
48.8	-0.001446	0.009484
48.8333	-0.002319	0.003705
48.8667	-0.002493	-0.000988
48.9	-0.002389	-0.001857
48.9333	-0.001171	-0.001753
48.9667	-7.6e-05	-0.000821
49	-0.000246	-0.004953
49.0333	-0.001255	-0.012003
49.0667	-0.00135	-0.020334
49.1	-0.002946	-0.028852
49.1333	-0.004901	-0.030592
49.1667	-0.001399	-0.025977
49.2	0.0106	-0.019131
49.2333	0.029331	-0.010499
49.2667	0.05236	-0.000185
49.3	0.07319	0.009682
49.3333	0.093837	0.018602
49.3667	0.114599	0.02742
49.4	0.131352	0.036932
49.4333	0.146338	0.045918
49.4667	0.158899	0.054488
49.5	0.169243	0.062822
49.5333	0.178618	0.06816
49.5667	0.186619	0.070048
49.6	0.193994	0.072002
49.6333	0.200592	0.070752
49.6667	0.202057	0.063614
49.7	0.196941	0.051575
49.7333	0.185362	0.039916
49.7667	0.172345	0.035093
49.8	0.157362	0.033934
49.8333	0.141138	0.033645
49.8667	0.125863	0.03181
49.9	0.111917	0.029564
49.9333	0.100799	0.029398
49.9667	0.088936	0.028007
50	0.078576	0.025376
50.0333	0.069113	0.021847
50.0667	0.061002	0.018577
50.1	0.053609	0.016311
50.1333	0.048073	0.013326
50.1667	0.042762	0.008593
50.2	0.036341	0.005224
50.2333	0.032679	0.004556
50.2667	0.028984	0.004635
50.3	0.023973	0.006289
50.3333	0.022079	0.007033
50.3667	0.019422	0.006083
50.4	0.017598	0.004401
50.4333	0.014869	0.001981
50.4667	0.012469	-0.000618
50.5	0.011803	-0.000843
50.5333	0.009706	-0.000619
50.5667	0.008508	-0.000408
50.6	0.00771	0.001134
50.6333	0.006624	0.002925
50.6667	0.004763	0.002947
50.7	0.004478	0.001775
50.7333	0.004826	0.000329
50.7667	0.004266	-0.002037
50.8	0.003401	-0.003731
50.8333	0.00262	-0.006379
50.8667	0.00226	-0.008832
50.9	0.002379	-0.007805
50.9333	0.001603	-0.005172
50.9667	0.000753	-0.00207
51	0.000228	-0.000102
51.0333	0.000566	0.001681
51.0667	0.000895	0.000518
51.1	0.000826	0.00235
51.1333	-0.000146	0.006783
51.1667	-0.000686	0.00701
51.2	0.000307	0.005098
51.2333	0.000898	0.003603
51.2667	0.000403	0.004806
51.3	0.000616	0.005836
51.3333	0.00048	0.004802
51.3667	0.000743	0.00351
51.4	0.001604	0.003107
51.4333	0.001703	0.00274
51.4667	0.001432	-0.000399
51.5	0.000586	-0.002363
51.5333	-0.000556	-0.002567
51.5667	-0.001558	-0.003274
51.6	-0.002646	-0.003859
51.6333	-0.004618	-0.005994
51.6667	-0.004731	-0.008404
51.7	-0.004255	-0.010982
51.7333	-0.003848	-0.012575
51.7667	-0.003987	-0.013524
51.8	-0.003826	-0.012174
51.8333	-0.00328	-0.008629
51.8667	-0.001992	-0.004792
51.9	-0.001682	-0.001441
51.9333	-0.001838	0.00084
51.9667	0.00063	0.00272
52	0.00066	0.004529
52.0333	0.000955	0.005338
52.0667	0.0024	0.008464
52.1	0.003753	0.012301
52.1333	0.0036	0.01489
52.1667	0.002353	0.015816
52.2	0.002929	0.013025
52.2333	0.003556	0.011154
52.2667	0.003943	0.008672
52.3	0.003672	0.007523
52.3333	0.003314	0.007036
52.3667	0.002225	0.00726
52.4	0.00133	0.005763
52.4333	0.000379	0.000794
52.4667	8.2e-05	-0.004994
52.5	-7.7e-05	-0.008388
52.5333	-0.001019	-0.010133
52.5667	-0.002376	-0.009002
52.6	-0.002543	-0.010693
52.6333	-0.003359	-0.014707
52.6667	-0.005228	-0.018952
52.7	-0.006823	-0.021508
52.7333	-0.007081	-0.019786
52.7667	-0.007006	-0.017455
52.8	-0.006478	-0.015811
52.8333	-0.004809	-0.013286
52.8667	-0.001936	-0.010179
52.9	-0.001171	-0.004013
52.9333	0.000866	0.003305
52.9667	0.001301	0.011634
53	0.001583	0.021077
53.0333	0.00093	0.024256
53.0667	0.000851	0.021694
53.1	0.000978	0.022088
53.1333	0.000573	0.023598
53.1667	0.001824	0.025768
53.2	0.001887	0.02309
53.2333	0.002978	0.010828
53.2667	0.003155	0.002227
53.3	0.003462	0.003744
53.3333	0.003747	0.008423
53.3667	0.002318	0.016965
53.4	0.001357	0.019866
53.4333	6.5e-05	0.008267
53.4667	-0.001587	-0.0117
53.5	-0.001967	-0.021413
53.5333	-0.000602	-0.016034
53.5667	-0.001171	-0.007702
53.6	0.000134	-0.004744
53.6333	0.000552	-0.008483
53.6667	-0.001292	-0.015397
53.7	-0.000589	-0.017571
53.7333	0.001568	-0.014299
53.7667	0.000957	-0.008728
53.8	-0.001132	-0.004722
53.8333	-0.001314	-0.011774
53.8667	-0.00129	-0.0258
53.9	-0.001312	-0.014858
53.9333	-0.000854	0.000309
53.9667	-0.001552	0.003501
54	-0.002224	0.003271
54.0333	-0.001683	0.001858
54.0667	-0.001847	7.6e-05
54.1	-0.002158	0.001824
54.1333	-0.002135	0.000573
54.1667	-0.000617	-0.000745
54.2	0.001762	-0.002205
54.2333	0.001134	-0.001837
54.2667	-0.00029	-0.000677
54.3	-0.000125	-0.003129
54.3333	0.000451	-0.007462
54.3667	0.000414	-0.008458
54.4	0.000458	-0.006753
54.4333	0.00057	-0.00708
54.4667	-0.000131	-0.00769
54.5	-0.001356	-0.005301
54.5333	-0.002566	0.004918
54.5667	-0.001149	0.015798
54.6	-0.000467	0.018236
54.6333	0.001344	0.014856
54.6667	0.002346	0.009587
54.7	0.002901	0.004594
54.7333	0.00223	0.001768
54.7667	0.002786	-0.001475
54.8	0.00278	-0.002147
54.8333	0.001938	-0.000481
54.8667	0.001265	0.000117
54.9	0.001219	0.000494
54.9333	0.002071	0.003851
54.9667	0.001672	0.005494
55	0.000592	0.008518
55.0333	0.000734	0.008239
55.0667	0.000589	-0.004361
55.1	-0.003157	-0.020931
55.1333	-0.004946	-0.033114
55.1667	-0.002078	-0.029402
55.2	0.007782	-0.016674
55.2333	0.022322	-0.005159
55.2667	0.038662	0.001302
55.3	0.056794	0.012296
55.3333	0.074447	0.031345
55.3667	0.092903	0.045325
55.4	0.108295	0.046459
55.4333	0.119458	0.045653
55.4667	0.126766	0.050699
55.5	0.137234	0.061856
55.5333	0.144969	0.052598
55.5667	0.149541	0.041692
55.6	0.156564	0.042941
55.6333	0.16381	0.046258
55.6667	0.167175	0.050527
55.7	0.163646	0.044194
55.7333	0.154635	0.030462
55.7667	0.144333	0.026917
55.8	0.134279	0.026977
55.8333	0.121957	0.023153
55.8667	0.110787	0.024615
55.9	0.098594	0.027742
55.9333	0.088446	0.031083
55.9667	0.079749	0.030717
56	0.070141	0.020722
56.0333	0.063231	0.009753
56.0667	0.056481	0.0048
56.1	0.049438	0.000483
56.1333	0.043526	-0.002648
56.1667	0.039885	-0.003887
56.2	0.034957	-0.003551
56.2333	0.029519	-0.00388
56.2667	0.025756	0.001918
56.3	0.02313	0.011297
56.3333	0.020969	0.012686
56.3667	0.01952	0.008567
56.4	0.017928	0.006412
56.4333	0.016544	0.006067
56.4667	0.015306	0.004243
56.5	0.013125	0.004495
56.5333	0.011175	0.002115
56.5667	0.010168	-0.00251
56.6	0.009613	-0.005757
56.6333	0.009045	-0.008932
56.6667	0.007175	-0.01131
56.7	0.00658	-0.011553
56.7333	0.005111	-0.010832
56.7667	0.004324	-0.007908
56.8	0.003188	-0.006521
56.8333	0.003093	-0.005195
56.8667	0.003155	-0.005002
56.9	0.001925	-0.004018
56.9333	0.000864	-0.001712
56.9667	1e-05	-0.000104
57	0.000783	0.000214
57.0333	0.00162	0.001296
57.0667	0.001227	0.004292
57.1	-0.000562	0.007952
57.1333	-0.000834	0.008596
57.1667	-0.001383	0.009629
57.2	-0.001676	0.00867
57.2333	-0.000748	0.005107
57.2667	-0.001212	0.001534
57.3	-0.001663	-0.002236
57.3333	-0.002071	-0.004324
57.3667	-0.002365	-0.006696
57.4	-0.001585	-0.00931
57.4333	-0.001397	-0.011908
57.4667	-0.001099	-0.011914
57.5	-0.000173	-0.008284
57.5333	-0.000871	0.001733
57.5667	-0.000621	0.015473
57.6	-0.000231	0.027214
57.6333	4.8e-05	0.035496
57.6667	0.000325	0.039164
57.7	-9.4e-05	0.039236
57.7333	-0.001453	0.026594
57.7667	-0.00137	0.007231
57.8	-0.000314	-0.011403
57.8333	-0.000837	-0.026714
57.8667	0.000115	-0.027563
57.9	0.000557	-0.018793
57.9333	-0.000708	-0.014064
57.9667	-0.001384	-0.015788
58	-0.000656	-0.01884
58.0333	-0.000962	-0.018416
58.0667	0.000329	-0.014983
58.1	0.00042	-0.008598
58.1333	0.000653	-0.004538
58.1667	-0.000763	-0.003247
58.2	-0.001094	-0.002772
58.2333	-0.001199	0.000531
58.2667	-0.001913	0.005496
58.3	-0.00215	0.011201
58.3333	-0.001252	0.012884
58.3667	0.000217	0.016861
58.4	0.000486	0.018979
58.4333	0.000945	0.018764
58.4667	0.001195	0.015897
58.5	0.000994	0.005078
58.5333	0.001427	0.000946
58.5667	0.002581	-0.002511
58.6	0.002911	-0.008318
58.6333	0.001414	-0.012532
58.6667	0.002046	-0.012718
58.7	0.002754	-0.010455
58.7333	0.000991	-0.008292
58.7667	-0.000909	-0.008182
58.8	-4.8e-05	-0.011271
58.8333	0.000581	-0.011086
58.8667	0.000421	-0.010822
58.9	-0.000463	-0.012379
58.9333	-0.000556	-0.012857
58.9667	0.000319	-0.010285
59	0.001398	-0.00506
59.0333	0.001708	-0.001307
59.0667	0.000621	0.000639
59.1	5.4e-05	-6.1e-05
59.1333	0.000295	-0.002206
59.1667	1.5e-05	-0.003923
59.2	-0.001042	-0.004394
59.2333	-0.001406	-0.002616
59.2667	-0.000516	-0.001355
59.3	0.001005	-0.001759
59.3333	0.00103	0.000148
59.3667	1.4e-05	0.00068
59.4	0.000926	0.001951
59.4333	0.003012	0.004999
59.4667	0.004101	0.008375
59.5	0.003406	0.011505
59.5333	0.002133	0.014135
59.5667	0.00073	0.015143
59.6	0.00138	0.015787
59.6333	0.001326	0.015754
59.6667	0.000365	0.016269
59.7	0.000966	0.017124
59.7333	-0.000446	0.016024
59.7667	-0.00152	0.016012
59.8	-0.001042	0.014479
59.8333	-0.000407	0.012652
59.8667	-0.000639	0.00993
59.9	-0.00176	0.007816
59.9333	-0.000992	0.008937
59.9667	0.000861	0.009437
60	0.000733	0.008483
60.0333	-0.001656	0.005206
60.0667	-0.001022	-0.000156
60.1	1.3e-05	-0.004736
60.1333	-5.5e-05	-0.009869
60.1667	0.000189	-0.015823
60.2	-0.001207	-0.022673
60.2333	-0.003597	-0.026725
60.2667	-0.002946	-0.029009
60.3	-0.00159	-0.028991
60.3333	-0.001013	-0.024363
60.3667	-0.000339	-0.01993
60.4	-0.001315	-0.014473
60.4333	-0.002248	-0.008003
60.4667	-0.002073	-0.00316
60.5	-0.001342	-0.000175
60.5333	-0.000762	0.000496
60.5667	8.8e-05	0.001551
60.6	0.000646	0.003442
60.6333	5.8e-05	0.002421
60.6667	0.000287	0.003849
60.7	-0.000142	0.008283
60.7333	-0.000994	0.009664
60.7667	0.000328	0.008521
60.8	0.000809	0.007253
60.8333	-0.000985	0.005195
60.8667	-0.002238	0.003845
60.9	-0.001152	0.000876
60.9333	-0.000469	-0.002525
60.9667	0.000232	-0.002406
61	-0.000709	0.002487
61.0333	-0.00017	0.008506
61.0667	-0.000694	0.012125
61.1	-0.003154	0.012043
61.1333	-0.006083	0.014942
61.1667	-0.005541	0.018268
61.2	0.000613	0.021792
61.2333	0.012014	0.02689
61.2667	0.025303	0.028771
61.3	0.039745	0.027657
61.3333	0.053659	0.025799
61.3667	0.066255	0.022701
61.4	0.077032	0.018296
61.4333	0.089188	0.015275
61.4667	0.098805	0.015758
61.5	0.106452	0.022696
61.5333	0.110792	0.032801
61.5667	0.114874	0.04602
61.6	0.122087	0.060708
61.6333	0.129088	0.067818
61.6667	0.133502	0.068593
61.7	0.132616	0.067807
61.7333	0.125801	0.064927
61.7667	0.116256	0.060367
61.8	0.107924	0.054304
61.8333	0.099742	0.046079
61.8667	0.089733	0.040844
61.9	0.080309	0.040264
61.9333	0.071685	0.040061
61.9667	0.064678	0.035697
62	0.057284	0.02629
62.0333	0.04983	0.015476
62.0667	0.04359	0.003266
62.1	0.03909	-0.001627
62.1333	0.033411	-0.002847
62.1667	0.030333	-0.003109
62.2	0.02899	-0.002241
62.2333	0.025426	-0.002417
62.2667	0.021144	-0.000185
62.3	0.019245	0.003712
62.3333	0.016882	0.006212
62.3667	0.014882	0.007276
62.4	0.013187	0.008381
62.4333	0.010543	0.012771
62.4667	0.009103	0.016797
62.5	0.008512	0.016309
62.5333	0.00683	0.010814
62.5667	0.005409	0.006548
62.6	0.004399	0.001505
62.6333	0.003775	-0.005743
62.6667	0.003938	-0.015475
62.7	0.002871	-0.018551
62.7333	0.003063	-0.022833
62.7667	0.004054	-0.029186
62.8	0.003528	-0.029773
62.8333	0.001202	-0.024538
62.8667	0.00104	-0.021109
62.9	0.002156	-0.018734
62.9333	0.000764	-0.014374
62.9667	-0.000718	-0.00304
63	-0.000938	0.007869
63.0333	-0.000769	0.016776
63.0667	-0.000681	0.021591
63.1	0.000498	0.018847
63.1333	0.001572	0.019782
63.1667	0.00264	0.023208
63.2	0.002205	0.025893
63.2333	0.002708	0.028607
63.2667	0.002657	0.027834
63.3	0.002648	0.018931
63.3333	0.002277	0.004026
63.3667	0.001638	-0.003928
63.4	0.001432	-0.004898
63.4333	-0.00132	-0.003387
63.4667	-0.001232	-0.003516
63.5	-0.001449	0.00593
63.5333	-0.002489	0.017782
63.5667	-0.00219	0.017394
63.6	-0.002675	0.007242
63.6333	-0.002058	0.005353
63.6667	-0.000647	0.014838
63.7	-0.001444	0.004602
63.7333	-0.001586	-0.01082
63.7667	-0.001111	-0.016424
63.8	0.000666	-0.023173
63.8333	0.000823	-0.028657
63.8667	0.000822	-0.032388
63.9	0.001787	-0.025965
63.9333	0.000727	-0.020055
63.9667	-0.000661	-0.013396
64	-0.001439	-0.005689
64.0333	-0.001568	0.001801
64.0667	-0.001632	0.005346
64.1	-0.002021	0.006359
64.1333	-0.001417	0.007017
64.1667	-0.001257	0.00898
64.2	-0.000478	0.016679
64.2333	0.000618	0.011996
64.2667	-0.000479	-0.019375
64.3	-0.000336	-0.032921
64.3333	0.000918	-0.01688
64.3667	0.000494	-0.002833
64.4	-0.00102	0.005089
64.4333	-0.001049	0.017017
64.4667	-0.000516	0.021319
64.5	-0.001589	0.016946
64.5333	-0.001806	0.012007
64.5667	-0.002315	0.010316
64.6	-0.000992	0.009457
64.6333	-0.000224	0.004873
64.6667	0.001031	-0.000684
64.7	0.001073	-0.007842
64.7333	0.001105	-0.0176
64.7667	0.001002	-0.018519
64.8	0.001163	-0.011156
64.8333	0.000618	0.002871
64.8667	-3.5e-05	0.013545
64.9	-0.00051	0.008488
64.9333	-0.000164	-0.009074
64.9667	6.3e-05	-0.025721
65	0.000297	-0.025708
65.0333	0.000435	-0.013136
65.0667	0.000441	0.002146
65.1	-0.000227	0.009118
65.1333	-0.001248	0.001623
65.1667	-0.001342	-0.008627
65.2	-0.001176	-0.00122
65.2333	-0.000673	0.010068
65.2667	-0.000524	0.008788
65.3	-0.000544	0.008136
65.3333	-0.000341	0.001767
65.3667	-0.000699	0.000372
65.4	-0.000744	-0.002673
65.4333	-0.000437	-0.012952
65.4667	0.000208	-0.00542
65.5	0.000295	0.005489
65.5333	-0.000787	0.011896
65.5667	-0.001088	0.015164
65.6	-0.001136	0.011875
65.6333	-0.000925	0.007617
65.6667	0.000286	0.009559
65.7	0.000696	0.018108
65.7333	0.000728	0.021987
65.7667	-0.000112	0.015432
65.8	0.000834	0.000164
65.8333	0.001308	-0.014449
65.8667	0.001366	-0.02241
65.9	0.000896	-0.01839
65.9333	0.000624	-0.001395
65.9667	0.000593	0.009248
66	0.000555	0.010778
66.0333	0.000974	0.011534
66.0667	0.001008	0.013538
66.1	0.000399	0.011544
66.1333	0.00047	0.005384
66.1667	0.001188	0.000927
66.2	0.001501	-0.002367
66.2333	0.002173	-0.003494
66.2667	0.002093	-0.002478
66.3	0.00128	-0.008524
66.3333	0.000971	-0.019403
66.3667	-0.000452	-0.026337
66.4	-0.001475	-0.024967
66.4333	-0.001033	-0.012233
66.4667	-0.00115	-0.001182
66.5	-0.000272	0.010216
66.5333	0.000209	0.016071
[truncated: 1,455 more rows]

## Sheet: Fig. 2d
Fig. 2d. DarB binds the N-terminal domain (NTD) of Rel.
The DarB-RelNTD complex was analyzed by size exclusion chromatography and multi-angle light scattering (SEC-MALS). RelNTD and DarB were used in equimolar concentrations. Dark blue line, DarB; black line, RelNTD; blue line, mixture of DarB and Rel. The calculated molar masses determined by MALS are listed below the chromatogram.
	A280nm [mAu)			A280nm [mAu)			A280nm [mAu)
Elution volume [ml]	RelNTD + DarB		Elution volume [ml]	RelNTD		Elution volume [ml]	DarB
0	0.932		0	1.887		0	6.197
0.03	0.907		0.027	1.738		0.033	6.186
0.06	0.985		0.053	1.439		0.066	6.218
0.09	0.965		0.08	1.25		0.098	6.218
0.12	0.97		0.106	1.162		0.131	6.199
0.15	0.952		0.133	1.105		0.164	6.213
0.18	0.951		0.16	1.082		0.197	6.218
0.21	0.942		0.186	1.068		0.229	6.231
0.24	0.96		0.213	1.05		0.262	6.23
0.27	0.934		0.24	1.028		0.295	6.227
0.3	0.926		0.266	1.009		0.328	6.245
0.33	0.943		0.293	1.014		0.36	6.223
0.36	0.93		0.319	1.007		0.393	6.225
0.39	0.936		0.346	1.005		0.426	6.25
0.42	0.925		0.373	0.996		0.459	6.229
0.45	0.963		0.399	0.975		0.492	6.228
0.48	0.95		0.426	0.973		0.524	6.234
0.51	0.968		0.452	0.984		0.557	6.234
0.54	0.936		0.479	0.996		0.59	6.249
0.57	0.949		0.506	0.976		0.623	6.242
0.599	0.952		0.532	0.958		0.655	6.242
0.629	0.949		0.559	0.97		0.688	6.241
0.659	0.942		0.585	0.976		0.721	6.25
0.689	0.93		0.612	0.976		0.754	6.241
0.719	0.943		0.639	0.963		0.786	6.258
0.749	0.948		0.665	0.975		0.819	6.248
0.779	0.947		0.692	0.967		0.852	6.261
0.809	0.96		0.719	0.967		0.885	6.255
0.839	0.938		0.745	0.965		0.918	6.279
0.869	0.932		0.772	0.968		0.95	6.259
0.899	0.907		0.798	0.959		0.983	6.275
0.929	0.927		0.825	0.962		1.016	6.277
0.959	0.915		0.852	0.955		1.049	6.293
0.989	0.922		0.878	0.948		1.081	6.285
1.019	0.905		0.905	0.945		1.114	6.292
1.049	0.91		0.931	0.951		1.147	6.277
1.079	0.91		0.958	0.939		1.18	6.278
1.109	0.897		0.985	0.935		1.212	6.289
1.139	0.913		1.011	0.945		1.245	6.274
1.169	0.915		1.038	0.939		1.278	6.287
1.199	0.893		1.064	0.929		1.311	6.275
1.229	0.898		1.091	0.955		1.344	6.266
1.259	0.904		1.118	1.56		1.376	6.267
1.289	0.906		1.144	1.693		1.409	6.27
1.319	0.909		1.171	1.373		1.442	6.266
1.349	0.889		1.198	1.213		1.475	6.264
1.379	0.868		1.224	1.121		1.507	6.264
1.409	0.872		1.251	1.093		1.54	6.295
1.439	0.88		1.277	1.066		1.573	6.271
1.469	0.87		1.304	1.045		1.606	6.281
1.499	0.875		1.331	1.016		1.638	6.286
1.529	0.872		1.357	1.01		1.671	6.288
1.559	0.886		1.384	1		1.704	6.298
1.589	0.882		1.41	0.972		1.737	6.288
1.619	0.873		1.437	0.979		1.77	6.298
1.649	0.894		1.464	0.967		1.802	6.272
1.679	0.879		1.49	0.969		1.835	6.308
1.709	0.885		1.517	0.95		1.868	6.301
1.739	0.874		1.543	0.932		1.901	6.291
1.768	0.88		1.57	0.929		1.933	6.302
1.798	0.872		1.597	0.96		1.966	6.3
1.828	0.874		1.623	0.948		1.999	6.305
1.858	1.338		1.65	0.945		2.032	6.326
1.888	1.325		1.677	0.934		2.064	6.307
1.918	1.11		1.703	0.94		2.097	6.312
1.948	1.013		1.73	0.925		2.13	6.326
1.978	0.972		1.756	0.941		2.163	6.329
2.008	0.945		1.783	0.942		2.196	6.311
2.038	0.905		1.81	0.946		2.228	6.319
2.068	0.883		1.836	0.932		2.261	6.319
2.098	0.905		1.863	0.935		2.294	6.279
2.128	0.886		1.889	0.937		2.327	6.322
2.158	0.871		1.916	0.946		2.359	6.296
2.188	0.886		1.943	0.937		2.392	6.284
2.218	0.855		1.969	0.94		2.425	6.303
2.248	0.874		1.996	0.94		2.458	6.298
2.278	0.863		2.023	0.955		2.49	6.313
2.308	0.853		2.049	0.948		2.523	6.312
2.338	0.852		2.076	0.951		2.556	6.307
2.368	0.861		2.102	0.955		2.589	6.317
2.398	0.877		2.129	0.942		2.622	6.291
2.428	0.86		2.156	0.951		2.654	6.303
2.458	0.857		2.182	0.968		2.687	6.288
2.488	0.871		2.209	0.945		2.72	6.299
2.518	0.857		2.235	0.981		2.753	6.302
2.548	0.839		2.262	0.943		2.785	6.293
2.578	0.84		2.289	0.96		2.818	6.302
2.608	0.868		2.315	0.956		2.851	6.294
2.638	0.868		2.342	0.954		2.884	6.312
2.668	0.876		2.368	0.951		2.916	6.3
2.698	0.865		2.395	0.93		2.949	6.303
2.728	0.854		2.422	0.933		2.982	6.299
2.758	0.882		2.448	0.934		3.015	6.291
2.788	0.853		2.475	0.915		3.048	6.316
2.818	0.855		2.502	0.93		3.08	6.323
2.848	0.868		2.528	0.918		3.113	6.312
2.878	0.873		2.555	0.941		3.146	6.32
2.908	0.874		2.581	0.925		3.179	6.316
2.937	0.858		2.608	0.906		3.211	6.333
2.967	0.857		2.635	0.917		3.244	6.333
2.997	0.863		2.661	0.892		3.277	6.33
3.027	0.854		2.688	0.911		3.31	6.338
3.057	0.857		2.714	0.929		3.342	6.311
3.087	0.875		2.741	0.927		3.375	6.319
3.117	0.865		2.768	0.921		3.408	6.335
3.147	0.882		2.794	0.913		3.441	6.323
3.177	0.897		2.821	0.917		3.474	6.314
3.207	0.874		2.847	0.939		3.506	6.314
3.237	0.872		2.874	0.931		3.539	6.318
3.267	0.892		2.901	0.917		3.572	6.305
3.297	0.872		2.927	0.914		3.605	6.295
3.327	0.912		2.954	0.903		3.637	6.326
3.357	0.896		2.981	0.906		3.67	6.307
3.387	0.88		3.007	0.919		3.703	6.336
3.417	0.894		3.034	0.929		3.736	6.334
3.447	0.884		3.06	0.922		3.768	6.346
3.477	0.879		3.087	0.932		3.801	6.346
3.507	0.888		3.114	0.917		3.834	6.332
3.537	0.916		3.14	0.927		3.867	6.344
3.567	0.906		3.167	0.938		3.9	6.332
3.597	0.897		3.193	0.923		3.932	6.328
3.627	0.909		3.22	0.948		3.965	6.332
3.657	0.909		3.247	0.913		3.998	6.327
3.687	0.905		3.273	0.932		4.031	6.337
3.717	0.9		3.3	0.935		4.063	6.307
3.747	0.918		3.326	0.927		4.096	6.308
3.777	0.886		3.353	0.921		4.129	6.325
3.807	0.89		3.38	0.939		4.162	6.333
3.837	0.912		3.406	0.921		4.194	6.31
3.867	0.898		3.433	0.921		4.227	6.321
3.897	0.9		3.46	0.955		4.26	6.328
3.927	0.91		3.486	0.944		4.293	6.325
3.957	0.918		3.513	0.93		4.326	6.331
3.987	0.918		3.539	0.931		4.358	6.328
4.017	0.9		3.566	0.932		4.391	6.331
4.047	0.916		3.593	0.958		4.424	6.327
4.077	0.914		3.619	0.953		4.457	6.331
4.106	0.901		3.646	0.947		4.489	6.317
4.136	0.909		3.672	0.96		4.522	6.298
4.166	0.919		3.699	0.954		4.555	6.293
4.196	0.932		3.726	0.938		4.588	6.303
4.226	0.924		3.752	0.952		4.62	6.312
4.256	0.93		3.779	0.953		4.653	6.319
4.286	0.902		3.806	0.95		4.686	6.326
4.316	0.888		3.832	0.924		4.719	6.33
4.346	0.898		3.859	0.931		4.752	6.292
4.376	0.905		3.885	0.941		4.784	6.312
4.406	0.898		3.912	0.947		4.817	6.296
4.436	0.936		3.939	0.95		4.85	6.304
4.466	0.915		3.965	0.938		4.883	6.314
4.496	0.919		3.992	0.952		4.915	6.314
4.526	0.92		4.018	0.935		4.948	6.323
4.556	0.927		4.045	0.929		4.981	6.291
4.586	0.925		4.072	0.931		5.014	6.309
4.616	0.902		4.098	0.949		5.046	6.306
4.646	0.917		4.125	0.911		5.079	6.309
4.676	0.923		4.151	0.921		5.112	6.284
4.706	0.927		4.178	0.936		5.145	6.298
4.736	0.912		4.205	0.934		5.177	6.272
4.766	0.914		4.231	0.923		5.21	6.287
4.796	0.933		4.258	0.902		5.243	6.292
4.826	0.937		4.285	0.922		5.276	6.307
4.856	0.931		4.311	0.924		5.309	6.307
4.886	0.927		4.338	0.919		5.341	6.306
4.916	0.943		4.364	0.918		5.374	6.284
4.946	0.93		4.391	0.923		5.407	6.307
4.976	0.913		4.418	0.917		5.44	6.286
5.006	0.901		4.444	0.915		5.472	6.281
5.036	0.913		4.471	0.907		5.505	6.283
5.066	0.936		4.497	0.906		5.538	6.297
5.096	0.918		4.524	0.893		5.571	6.291
5.126	0.926		4.551	0.921		5.603	6.3
5.156	0.912		4.577	0.904		5.636	6.288
5.186	0.93		4.604	0.911		5.669	6.299
5.216	0.92		4.63	0.936		5.702	6.303
5.246	0.895		4.657	0.919		5.735	6.296
5.275	0.91		4.684	0.917		5.767	6.291
5.305	0.911		4.71	0.923		5.8	6.301
5.335	0.912		4.737	0.921		5.833	6.295
5.365	0.906		4.764	0.924		5.866	6.296
5.395	0.93		4.79	0.929		5.898	6.272
5.425	0.935		4.817	0.908		5.931	6.307
5.455	0.915		4.843	0.91		5.964	6.28
5.485	0.932		4.87	0.913		5.997	6.305
5.515	0.945		4.897	0.931		6.029	6.297
5.545	0.933		4.923	0.916		6.062	6.293
5.575	0.95		4.95	0.919		6.095	6.308
5.605	0.919		4.976	0.941		6.128	6.281
5.635	0.945		5.003	0.932		6.161	6.266
5.665	0.933		5.03	0.926		6.193	6.266
5.695	0.92		5.056	0.939		6.226	6.278
5.725	0.937		5.083	0.916		6.259	6.294
5.755	0.948		5.109	0.935		6.292	6.27
5.785	0.947		5.136	0.913		6.324	6.266
5.815	0.933		5.163	0.901		6.357	6.272
5.845	0.944		5.189	0.918		6.39	6.278
5.875	0.949		5.216	0.939		6.423	6.273
5.905	0.952		5.243	0.929		6.455	6.296
5.935	0.968		5.269	0.934		6.488	6.283
5.965	0.956		5.296	0.94		6.521	6.293
5.995	0.962		5.322	0.946		6.554	6.278
6.025	0.943		5.349	0.934		6.587	6.283
6.055	0.941		5.376	0.918		6.619	6.289
6.085	0.945		5.402	0.941		6.652	6.269
6.115	0.948		5.429	0.945		6.685	6.263
6.145	0.964		5.455	0.946		6.718	6.263
6.175	0.968		5.482	0.952		6.75	6.282
6.205	0.949		5.509	0.942		6.783	6.257
6.235	0.939		5.535	0.951		6.816	6.269
6.265	0.944		5.562	0.953		6.849	6.279
6.295	0.94		5.589	0.957		6.881	6.275
6.325	0.947		5.615	0.943		6.914	6.298
6.355	0.956		5.642	0.937		6.947	6.299
6.385	0.931		5.668	0.94		6.98	6.286
6.415	0.962		5.695	0.96		7.013	6.27
6.444	0.947		5.722	0.927		7.045	6.291
6.474	0.934		5.748	0.934		7.078	6.312
6.504	0.943		5.775	0.935		7.111	6.269
6.534	0.929		5.801	0.957		7.144	6.279
6.564	0.926		5.828	0.943		7.176	6.266
6.594	0.937		5.855	0.937		7.209	6.26
6.624	0.947		5.881	0.946		7.242	6.27
6.654	0.94		5.908	0.945		7.275	6.263
6.684	0.941		5.934	0.943		7.307	6.263
6.714	0.93		5.961	0.928		7.34	6.246
6.744	0.929		5.988	0.952		7.373	6.27
6.774	0.924		6.014	0.944		7.406	6.25
6.804	0.926		6.041	0.942		7.439	6.257
6.834	0.925		6.068	0.933		7.471	6.25
6.864	0.916		6.094	0.928		7.504	6.27
6.894	0.938		6.121	0.924		7.537	6.269
6.924	0.932		6.147	0.934		7.57	6.286
6.954	0.923		6.174	0.936		7.602	6.287
6.984	0.922		6.201	0.959		7.635	6.304
7.014	0.926		6.227	0.95		7.668	6.317
7.044	0.913		6.254	0.942		7.701	6.339
7.074	0.896		6.28	0.939		7.733	6.386
7.104	0.916		6.307	0.928		7.766	6.451
7.134	0.921		6.334	0.935		7.799	6.478
7.164	0.933		6.36	0.936		7.832	6.535
7.194	0.922		6.387	0.949		7.865	6.578
7.224	0.925		6.413	0.959		7.897	6.62
7.254	0.939		6.44	0.959		7.93	6.631
7.284	0.915		6.467	0.957		7.963	6.677
7.314	0.907		6.493	0.936		7.996	6.691
7.344	0.925		6.52	0.948		8.028	6.72
7.374	0.922		6.547	0.973		8.061	6.734
7.404	0.927		6.573	0.945		8.094	6.758
7.434	0.933		6.6	0.948		8.127	6.782
7.464	0.952		6.626	0.944		8.159	6.772
7.494	0.972		6.653	0.954		8.192	6.774
7.524	1.002		6.68	0.946		8.225	6.771
7.554	1.024		6.706	0.945		8.258	6.736
7.584	1.073		6.733	0.968		8.291	6.705
7.613	1.137		6.759	0.952		8.323	6.687
7.643	1.189		6.786	0.961		8.356	6.675
7.673	1.289		6.813	0.957		8.389	6.649
7.703	1.392		6.839	0.953		8.422	6.638
7.733	1.507		6.866	0.957		8.454	6.619
7.763	1.647		6.892	0.954		8.487	6.6
7.793	1.786		6.919	0.943		8.52	6.58
7.823	1.929		6.946	0.955		8.553	6.568
7.853	2.07		6.972	0.969		8.585	6.558
7.883	2.231		6.999	0.935		8.618	6.506
7.913	2.403		7.026	0.954		8.651	6.521
7.943	2.574		7.052	0.957		8.684	6.532
7.973	2.757		7.079	0.963		8.717	6.49
8.003	2.944		7.105	0.966		8.749	6.469
8.033	3.121		7.132	0.96		8.782	6.437
8.063	3.301		7.159	0.971		8.815	6.475
8.093	3.491		7.185	0.925		8.848	6.466
8.123	3.685		7.212	0.938		8.88	6.456
8.153	3.863		7.238	0.962		8.913	6.464
8.183	4.048		7.265	0.96		8.946	6.446
8.213	4.204		7.292	0.921		8.979	6.429
8.243	4.397		7.318	0.939		9.011	6.416
8.273	4.558		7.345	0.95		9.044	6.412
8.303	4.691		7.371	0.943		9.077	6.403
8.333	4.836		7.398	0.947		9.11	6.409
8.363	4.918		7.425	0.944		9.143	6.394
8.393	5.01		7.451	0.944		9.175	6.39
8.423	5.049		7.478	0.963		9.208	6.391
8.453	5.052		7.505	0.985		9.241	6.39
8.483	5.06		7.531	1.017		9.274	6.397
8.513	5.028		7.558	1.022		9.306	6.383
8.543	4.973		7.584	1.064		9.339	6.38
8.573	4.912		7.611	1.095		9.372	6.38
8.603	4.805		7.638	1.138		9.405	6.396
8.633	4.693		7.664	1.191		9.437	6.388
8.663	4.575		7.691	1.261		9.47	6.376
8.693	4.427		7.717	1.332		9.503	6.37
8.723	4.304		7.744	1.388		9.536	6.382
8.753	4.139		7.771	1.469		9.569	6.374
8.782	3.985		7.797	1.585		9.601	6.378
8.812	3.843		7.824	1.677		9.634	6.378
8.842	3.72		7.851	1.743		9.667	6.384
8.872	3.57		7.877	1.903		9.7	6.364
8.902	3.439		7.904	2.011		9.732	6.402
8.932	3.334		7.93	2.118		9.765	6.388
8.962	3.227		7.957	2.254		9.798	6.398
8.992	3.1		7.984	2.374		9.831	6.396
9.022	3.051		8.01	2.508		9.863	6.405
9.052	2.955		8.037	2.668		9.896	6.394
9.082	2.87		8.063	2.815		9.929	6.391
9.112	2.798		8.09	2.941		9.962	6.399
9.142	2.726		8.117	3.121		9.995	6.421
9.172	2.684		8.143	3.288		10.027	6.417
9.202	2.622		8.17	3.442		10.06	6.421
9.232	2.541		8.196	3.605		10.093	6.422
9.262	2.515		8.223	3.76		10.126	6.41
9.292	2.478		8.25	3.921		10.158	6.404
9.322	2.42		8.276	4.074		10.191	6.423
9.352	2.384		8.303	4.247		10.224	6.419
9.382	2.331		8.33	4.375		10.257	6.433
9.412	2.293		8.356	4.524		10.289	6.441
9.442	2.258		8.383	4.629		10.322	6.445
9.472	2.221		8.409	4.704		10.355	6.46
9.502	2.189		8.436	4.779		10.388	6.49
9.532	2.19		8.463	4.805		10.421	6.484
9.562	2.155		8.489	4.802		10.453	6.481
9.592	2.117		8.516	4.835		10.486	6.499
9.622	2.113		8.542	4.84		10.519	6.491
9.652	2.09		8.569	4.805		10.552	6.467
9.682	2.057		8.596	4.728		10.584	6.514
9.712	2.028		8.622	4.652		10.617	6.518
9.742	2.031		8.649	4.581		10.65	6.515
9.772	1.999		8.675	4.509		10.683	6.506
9.802	1.981		8.702	4.414		10.715	6.543
9.832	1.966		8.729	4.308		10.748	6.545
9.862	1.953		8.755	4.214		10.781	6.536
9.892	1.948		8.782	4.109		10.814	6.547
9.922	1.942		8.809	3.991		10.847	6.559
9.951	1.895		8.835	3.926		10.879	6.551
9.981	1.897		8.862	3.837		10.912	6.565
10.011	1.887		8.888	3.719		10.945	6.562
10.041	1.877		8.915	3.627		10.978	6.562
10.071	1.885		8.942	3.554		11.01	6.589
10.101	1.874		8.968	3.461		11.043	6.603
10.131	1.855		8.995	3.388		11.076	6.608
10.161	1.846		9.021	3.304		11.109	6.601
10.191	1.831		9.048	3.243		11.141	6.627
10.221	1.835		9.075	3.173		11.174	6.62
10.251	1.839		9.101	3.129		11.207	6.625
10.281	1.835		9.128	3.08		11.24	6.621
10.311	1.81		9.154	3.006		11.273	6.604
10.341	1.812		9.181	2.981		11.305	6.611
10.371	1.78		9.208	2.945		11.338	6.624
10.401	1.792		9.234	2.886		11.371	6.622
10.431	1.781		9.261	2.836		11.404	6.617
10.461	1.776		9.288	2.797		11.436	6.638
10.491	1.762		9.314	2.758		11.469	6.634
10.521	1.767		9.341	2.747		11.502	6.649
10.551	1.773		9.367	2.715		11.535	6.656
10.581	1.761		9.394	2.66		11.567	6.642
10.611	1.764		9.421	2.616		11.6	6.646
10.641	1.764		9.447	2.592		11.633	6.659
10.671	1.754		9.474	2.568		11.666	6.632
10.701	1.74		9.5	2.536		11.699	6.652
10.731	1.774		9.527	2.499		11.731	6.657
10.761	1.763		9.554	2.492		11.764	6.653
10.791	1.783		9.58	2.441		11.797	6.668
10.821	1.787		9.607	2.409		11.83	6.663
10.851	1.781		9.634	2.379		11.862	6.691
10.881	1.784		9.66	2.325		11.895	6.691
10.911	1.767		9.687	2.29		11.928	6.683
10.941	1.776		9.713	2.275		11.961	6.678
10.971	1.774		9.74	2.206		11.993	6.69
11.001	1.786		9.767	2.199		12.026	6.706
11.031	1.796		9.793	2.187		12.059	6.712
11.061	1.794		9.82	2.149		12.092	6.693
11.091	1.792		9.846	2.118		12.125	6.695
11.12	1.788		9.873	2.077		12.157	6.712
11.15	1.791		9.9	2.056		12.19	6.694
11.18	1.796		9.926	2.041		12.223	6.719
11.21	1.82		9.953	2.007		12.256	6.717
11.24	1.813		9.979	1.984		12.288	6.704
11.27	1.857		10.006	1.952		12.321	6.726
11.3	1.823		10.033	1.944		12.354	6.732
11.33	1.855		10.059	1.942		12.387	6.722
11.36	1.853		10.086	1.895		12.419	6.721
11.39	1.868		10.113	1.879		12.452	6.738
11.42	1.889		10.139	1.89		12.485	6.72
11.45	1.898		10.166	1.851		12.518	6.731
11.48	1.916		10.192	1.834		12.551	6.739
11.51	1.93		10.219	1.793		12.583	6.757
11.54	1.975		10.246	1.787		12.616	6.718
11.57	2.001		10.272	1.772		12.649	6.72
11.6	2.014		10.299	1.763		12.682	6.712
11.63	2.007		10.325	1.723		12.714	6.74
11.66	2.021		10.352	1.696		12.747	6.718
11.69	2.048		10.379	1.69		12.78	6.731
11.72	2.075		10.405	1.696		12.813	6.71
11.75	2.092		10.432	1.658		12.845	6.711
11.78	2.122		10.458	1.655		12.878	6.717
11.81	2.144		10.485	1.643		12.911	6.711
11.84	2.172		10.512	1.6		12.944	6.722
11.87	2.172		10.538	1.597		12.977	6.719
11.9	2.215		10.565	1.574		13.009	6.721
11.93	2.215		10.592	1.565		13.042	6.725
11.96	2.231		10.618	1.536		13.075	6.718
11.99	2.254		10.645	1.529		13.108	6.719
12.02	2.287		10.671	1.529		13.14	6.712
12.05	2.281		10.698	1.504		13.173	6.724
12.08	2.305		10.725	1.494		13.206	6.713
12.11	2.333		10.751	1.487		13.239	6.728
12.14	2.355		10.778	1.458		13.271	6.731
12.17	2.365		10.804	1.469		13.304	6.71
12.2	2.393		10.831	1.452		13.337	6.736
12.23	2.424		10.858	1.431		13.37	6.737
12.26	2.43		10.884	1.412		13.403	6.726
12.289	2.451		10.911	1.416		13.435	6.735
12.319	2.494		10.937	1.406		13.468	6.717
12.349	2.54		10.964	1.39		13.501	6.714
12.379	2.573		10.991	1.395		13.534	6.72
12.409	2.604		11.017	1.388		13.566	6.727
12.439	2.643		11.044	1.379		13.599	6.725
12.469	2.713		11.071	1.375		13.632	6.702
12.499	2.75		11.097	1.344		13.665	6.723
12.529	2.794		11.124	1.358		13.697	6.726
12.559	2.86		11.15	1.345		13.73	6.713
12.589	2.926		11.177	1.348		13.763	6.715
12.619	2.991		11.204	1.359		13.796	6.72
12.649	3.098		11.23	1.345		13.829	6.713
12.679	3.179		11.257	1.331		13.861	6.711
12.709	3.299		11.283	1.335		13.894	6.713
12.739	3.41		11.31	1.302		13.927	6.698
12.769	3.552		11.337	1.317		13.96	6.704
12.799	3.729		11.363	1.317		13.992	6.69
12.829	3.949		11.39	1.287		14.025	6.721
12.859	4.161		11.417	1.302		14.058	6.707
12.889	4.432		11.443	1.311		14.091	6.713
12.919	4.694		11.47	1.324		14.123	6.704
12.949	4.961		11.496	1.319		14.156	6.727
12.979	5.27		11.523	1.32		14.189	6.745
13.009	5.559		11.55	1.316		14.222	6.745
13.039	5.814		11.576	1.32		14.255	6.721
13.069	6.099		11.603	1.34		14.287	6.757
13.099	6.395		11.629	1.344		14.32	6.746
13.129	6.652		11.656	1.354		14.353	6.778
13.159	6.884		11.683	1.35		14.386	6.784
13.189	7.13		11.709	1.351		14.418	6.781
13.219	7.378		11.736	1.36		14.451	6.815
13.249	7.588		11.762	1.372		14.484	6.831
13.279	7.81		11.789	1.379		14.517	6.848
13.309	8.039		11.816	1.388		14.549	6.864
13.339	8.302		11.842	1.367		14.582	6.868
13.369	8.669		11.869	1.399		14.615	6.89
13.399	9.32		11.896	1.396		14.648	6.899
13.429	11.634		11.922	1.401		14.681	6.901
13.458	18.02		11.949	1.402		14.713	6.94
13.488	29.111		11.975	1.407		14.746	6.969
13.518	43.353		12.002	1.439		14.779	6.982
13.548	58.746		12.029	1.414		14.812	7.036
13.578	74.071		12.055	1.43		14.844	7.034
13.608	88.714		12.082	1.415		14.877	7.068
13.638	102.697		12.108	1.435		14.91	7.123
13.668	116.166		12.135	1.457		14.943	7.179
13.698	129.404		12.162	1.452		14.975	7.278
13.728	142.482		12.188	1.463		15.008	7.404
13.758	155.383		12.215	1.471		15.041	7.543
13.788	167.865		12.241	1.462		15.074	7.788
13.818	179.804		12.268	1.44		15.107	8.033
13.848	191.058		12.295	1.465		15.139	8.395
13.878	201.709		12.321	1.486		15.172	8.917
13.908	211.522		12.348	1.489		15.205	9.592
13.938	220.947		12.375	1.499		15.238	10.592
13.968	229.619		12.401	1.521		15.27	12.043
13.998	237.74		12.428	1.517		15.303	13.847
14.028	244.983		12.454	1.536		15.336	16.523
14.058	251.175		12.481	1.53		15.369	19.818
14.088	255.987		12.508	1.545		15.401	23.518
14.118	259.161		12.534	1.555		15.434	28.555
14.148	260.722		12.561	1.547		15.467	33.847
14.178	260.655		12.587	1.58		15.5	39.662
14.208	259.201		12.614	1.57		15.532	46.683
14.238	256.669		12.641	1.604		15.565	53.18
14.268	253.261		12.667	1.617		15.598	60.35
14.298	249.177		12.694	1.621		15.631	67.968
14.328	244.528		12.72	1.633		15.664	74.601
14.358	239.498		12.747	1.663		15.696	81.791
14.388	234.126		12.774	1.687		15.729	88.391
14.418	228.507		12.8	1.713		15.762	93.819
14.448	222.738		12.827	1.742		15.795	99.155
14.478	216.9		12.854	1.76		15.827	102.963
14.508	211.026		12.88	1.792		15.86	105.611
14.538	205.146		12.907	1.843		15.893	107.232
14.568	199.291		12.933	1.886		15.926	107.525
14.598	193.471		12.96	1.915		15.958	106.882
14.627	187.744		12.987	1.962		15.991	105.266
14.657	182.107		13.013	2.008		16.024	103.207
14.687	176.562		13.04	2.067		16.057	100.447
14.717	171.183		13.066	2.118		16.09	97.159
14.747	165.965		13.093	2.163		16.122	93.878
14.777	160.897		13.12	2.243		16.155	89.736
14.807	155.895		13.146	2.28		16.188	85.573
14.837	151.033		13.173	2.325		16.221	81.381
14.867	146.299		13.2	2.395		16.253	76.432
14.897	141.719		13.226	2.473		16.286	71.933
14.927	137.313		13.253	2.544		16.319	67.301
14.957	133.055		13.279	2.628		16.352	62.309
14.987	128.887		13.306	2.688		16.384	58.077
15.017	124.935		13.333	2.741		16.417	53.598
15.047	121.067		13.359	2.824		16.45	49.262
15.077	117.423		13.386	2.885		16.483	45.618
15.107	113.929		13.412	2.973		16.516	41.707
15.137	110.691		13.439	3.038		16.548	38.274
15.167	107.666		13.466	3.101		16.581	35.319
15.197	104.909		13.492	3.193		16.614	32.211
15.227	102.376		13.519	3.27		16.647	29.681
15.257	100.109		13.545	3.383		16.679	27.306
15.287	98.104		13.572	3.495		16.712	24.969
15.317	96.385		13.599	3.655		16.745	23.128
15.347	94.937		13.625	3.768		16.778	21.333
15.377	93.71		13.652	3.952		16.81	19.639
15.407	92.665		13.679	4.14		16.843	18.297
15.437	91.742		13.705	4.33		16.876	16.931
15.467	90.878		13.732	4.533		16.909	15.729
15.497	90.033		13.758	4.726		16.942	14.762
15.527	89.165		13.785	4.977		16.974	13.74
15.557	88.243		13.812	5.206		17.007	12.908
15.587	87.291		13.838	5.433		17.04	12.19
15.617	86.245		13.865	5.642		17.073	11.477
15.647	85.039		13.891	5.847		17.105	10.911
15.677	83.752		13.918	6.04		17.138	10.417
15.707	82.326		13.945	6.203		17.171	9.928
15.737	80.757		13.971	6.371		17.204	9.536
15.767	79.073		13.998	6.532		17.236	9.174
15.796	77.272		14.024	6.68		17.269	8.852
15.826	75.341		14.051	6.778		17.302	8.619
15.856	73.302		14.078	6.848		17.335	8.326
15.886	71.178		14.104	6.935		17.368	8.117
15.916	68.93		14.131	6.99		17.4	7.939
15.946	66.608		14.158	7.027		17.433	7.76
15.976	64.228		14.184	7.067		17.466	7.611
16.006	61.78		14.211	7.08		17.499	7.481
16.036	59.337		14.237	7.066		17.531	7.369
16.066	56.83		14.264	7.043		17.564	7.271
16.096	54.318		14.291	7.005		17.597	7.187
16.126	51.832		14.317	6.952		17.63	7.125
16.156	49.351		14.344	6.911		17.662	7.066
16.186	46.917		14.37	6.863		17.695	6.993
16.216	44.518		14.397	6.769		17.728	6.937
16.246	42.191		14.424	6.715		17.761	6.913
16.276	39.92		14.45	6.632		17.794	6.865
16.306	37.747		14.477	6.574		17.826	6.826
16.336	35.628		14.503	6.499		17.859	6.788
16.366	33.626		14.53	6.406		17.892	6.759
16.396	31.716		14.557	6.32		17.925	6.745
16.426	29.899		14.583	6.25		17.957	6.718
16.456	28.174		14.61	6.171		17.99	6.692
16.486	26.547		14.637	6.094		18.023	6.692
16.516	24.979		14.663	6.002		18.056	6.67
16.546	23.545		14.69	5.942		18.088	6.648
16.576	22.166		14.716	5.875		18.121	6.638
16.606	20.875		14.743	5.804		18.154	6.64
16.636	19.702		14.77	5.766		18.187	6.618
16.666	18.576		14.796	5.708		18.22	6.624
16.696	17.511		14.823	5.663		18.252	6.609
16.726	16.51		14.849	5.65		18.285	6.588
16.756	15.614		14.876	5.733		18.318	6.58
16.786	14.763		14.903	5.986		18.351	6.575
16.816	13.965		14.929	6.818		18.383	6.584
16.846	13.24		14.956	9.176		18.416	6.562
16.876	12.557		14.983	14.463		18.449	6.561
16.906	11.915		15.009	23.561		18.482	6.55
16.936	11.327		15.036	35.789		18.514	6.57
16.965	10.796		15.062	49.649		18.547	6.571
16.995	10.294		15.089	63.854		18.58	6.58
17.025	9.812		15.116	77.498		18.613	6.589
17.055	9.415		15.142	90.337		18.646	6.568
17.085	9.023		15.169	102.387		18.678	6.541
17.115	8.667		15.195	113.911		18.711	6.549
17.145	8.355		15.222	125.137		18.744	6.579
17.175	8.037		15.249	136.14		18.777	6.561
17.205	7.772		15.275	147.079		18.809	6.553
17.235	7.551		15.302	157.868		18.842	6.573
17.265	7.315		15.328	168.579		18.875	6.553
17.295	7.088		15.355	178.843		18.908	6.579
17.325	6.9		15.382	188.611		18.94	6.591
17.355	6.73		15.408	197.837		18.973	6.572
17.385	6.586		15.435	206.577		19.006	6.578
17.415	6.461		15.462	214.692		19.039	6.621
17.445	6.3		15.488	222.028		19.072	6.639
17.475	6.184		15.515	228.711		19.104	6.641
17.505	6.071		15.541	234.933		19.137	6.671
17.535	5.967		15.568	240.501		19.17	6.675
17.565	5.877		15.595	245.256		19.203	6.691
17.595	5.78		15.621	249.05		19.235	6.723
17.625	5.707		15.648	251.915		19.268	6.737
17.655	5.639		15.674	253.775		19.301	6.778
17.685	5.554		15.701	254.428		19.334	6.806
17.715	5.512		15.728	253.851		19.366	6.835
17.745	5.436		15.754	252.275		19.399	6.873
17.775	5.362		15.781	249.734		19.432	6.929
17.805	5.3		15.807	246.374		19.465	6.95
17.835	5.263		15.834	242.294		19.498	7.001
17.865	5.206		15.861	237.692		19.53	7.043
17.895	5.129		15.887	232.672		19.563	7.077
17.925	5.086		15.914	227.295		19.596	7.123
17.955	5.04		15.941	221.657		19.629	7.155
17.985	4.987		15.967	215.868		19.661	7.19
18.015	4.934		15.994	209.926		19.694	7.248
18.045	4.881		16.02	203.92		19.727	7.285
18.075	4.798		16.047	197.905		19.76	7.331
18.105	4.765		16.074	191.921		19.792	7.362
18.134	4.707		16.1	185.959		19.825	7.407
18.164	4.653		16.127	180.129		19.858	7.438
18.194	4.595		16.153	174.334		19.891	7.469
18.224	4.547		16.18	168.709		19.924	7.483
18.254	4.522		16.207	163.127		19.956	7.477
18.284	4.466		16.233	157.614		19.989	7.53
18.314	4.427		16.26	152.179		20.022	7.542
18.344	4.381		16.286	146.805		20.055	7.563
18.374	4.374		16.313	141.417		20.087	7.571
18.404	4.334		16.34	136.06		20.12	7.589
18.434	4.308		16.366	130.697		20.153	7.582
18.464	4.311		16.393	125.429		20.186	7.601
18.494	4.315		16.42	120.172		20.218	7.613
18.524	4.293		16.446	114.958		20.251	7.59
18.554	4.285		16.473	109.786		20.284	7.605
18.584	4.268		16.499	104.69		20.317	7.593
18.614	4.319		16.526	99.768		20.35	7.562
18.644	4.297		16.553	94.854		20.382	7.562
18.674	4.337		16.579	90.107		20.415	7.519
18.704	4.346		16.606	85.508		20.448	7.51
18.734	4.378		16.632	81.058		20.481	7.511
18.764	4.392		16.659	76.718		20.513	7.476
18.794	4.437		16.686	72.568		20.546	7.456
18.824	4.476		16.712	68.597		20.579	7.422
18.854	4.507		16.739	64.824		20.612	7.396
18.884	4.582		16.766	61.195		20.644	7.378
18.914	4.61		16.792	57.704		20.677	7.349
18.944	4.684		16.819	54.428		20.71	7.33
18.974	4.746		16.845	51.339		20.743	7.282
19.004	4.805		16.872	48.384		20.776	7.268
19.034	4.886		16.899	45.61		20.808	7.237
19.064	4.962		16.925	42.998		20.841	7.179
19.094	5.062		16.952	40.535		20.874	7.151
19.124	5.155		16.978	38.212		20.907	7.149
19.154	5.285		17.005	36.031		20.939	7.083
19.184	5.404		17.032	33.99		20.972	7.069
19.214	5.559		17.058	32.092		21.005	7.07
19.244	5.722		17.085	30.333		21.038	7.049
19.274	5.864		17.111	28.663		21.07	7.004
19.303	6.025		17.138	27.116		21.103	6.995
19.333	6.224		17.165	25.642		21.136	6.965
19.363	6.402		17.191	24.321		21.169	6.959
19.393	6.594		17.218	23.056		21.202	6.95
19.423	6.787		17.245	21.859		21.234	6.918
19.453	6.981		17.271	20.76		21.267	6.908
19.483	7.15		17.298	19.754		21.3	6.895
19.513	7.331		17.324	18.79		21.333	6.86
19.543	7.539		17.351	17.881		21.365	6.876
19.573	7.756		17.378	17.065		21.398	6.864
19.603	7.95		17.404	16.299		21.431	6.856
19.633	8.147		17.431	15.563		21.464	6.878
19.663	8.335		17.457	14.909		21.496	6.872
19.693	8.522		17.484	14.276		21.529	6.872
19.723	8.694		17.511	13.679		21.562	6.864
19.753	8.88		17.537	13.137		21.595	6.898
19.783	9.02		17.564	12.623		21.628	6.904
19.813	9.185		17.59	12.127		21.66	6.885
19.843	9.316		17.617	11.702		21.693	6.922
19.873	9.429		17.644	11.307		21.726	6.928
19.903	9.564		17.67	10.917		21.759	6.926
19.933	9.639		17.697	10.523		21.791	6.959
19.963	9.712		17.724	10.224		21.824	6.976
19.993	9.769		17.75	9.872		21.857	6.976
20.023	9.805		17.777	9.573		21.89	6.983
20.053	9.819		17.803	9.318		21.922	6.994
20.083	9.833		17.83	9.059		21.955	7.025
20.113	9.819		17.857	8.808		21.988	7.012
20.143	9.78		17.883	8.586		22.021	7
20.173	9.786		17.91	8.382		22.054	7.016
20.203	9.693		17.936	8.19		22.086	7.009
20.233	9.621		17.963	7.961		22.119	7
20.263	9.542		17.99	7.786		22.152	7.001
20.293	9.414		18.016	7.613		22.185	7.002
20.323	9.283		18.043	7.472		22.217	6.98
20.353	9.145		18.069	7.318		22.25	6.961
20.383	9.008		18.096	7.149		22.283	6.963
20.413	8.838		18.123	7.042		22.316	6.938
20.443	8.657		18.149	6.902		22.348	6.901
20.472	8.471		18.176	6.78		22.381	6.887
20.502	8.26		18.203	6.662		22.414	6.86
20.532	8.096		18.229	6.539		22.447	6.831
20.562	7.899		18.256	6.422		22.48	6.821
20.592	7.678		18.282	6.314		22.512	6.802
20.622	7.511		18.309	6.233		22.545	6.774
20.652	7.345		18.336	6.125		22.578	6.755
20.682	7.162		18.362	6.05		22.611	6.759
20.712	7.022		18.389	5.968		22.643	6.724
20.742	6.847		18.415	5.881		22.676	6.721
20.772	6.733		18.442	5.795		22.709	6.702
20.802	6.631		18.469	5.761		22.742	6.682
20.832	6.507		18.495	5.706		22.774	6.677
20.862	6.42		18.522	5.673		22.807	6.69
20.892	6.335		18.549	5.616		22.84	6.683
20.922	6.276		18.575	5.58		22.873	6.659
20.952	6.239		18.602	5.553		22.906	6.664
20.982	6.184		18.628	5.535		22.938	6.669
21.012	6.166		18.655	5.493		22.971	6.677
21.042	6.14		18.682	5.495		23.004	6.678
21.072	6.125		18.708	5.487		23.037	6.668
21.102	6.111		18.735	5.476		23.069	6.674
21.132	6.131		18.761	5.456		23.102	6.667
21.162	6.108		18.788	5.458		23.135	6.659
21.192	6.109		18.815	5.445		23.168	6.654
21.222	6.12		18.841	5.473		23.2	6.655
21.252	6.135		18.868	5.51		23.233	6.628
21.282	6.128		18.894	5.539		23.266	6.635
21.312	6.101		18.921	5.537		23.299	6.61
21.342	6.114		18.948	5.563		23.332	6.615
21.372	6.076		18.974	5.603		23.364	6.597
21.402	6.043		19.001	5.613		23.397	6.599
21.432	6.013		19.028	5.666		23.43	6.583
21.462	5.957		19.054	5.716		23.463	6.562
21.492	5.904		19.081	5.776		23.495	6.538
21.522	5.832		19.107	5.846		23.528	6.515
21.552	5.774		19.134	5.931		23.561	6.493
21.582	5.694		19.161	6.002		23.594	6.467
21.612	5.632		19.187	6.102		23.626	6.449
21.641	5.517		19.214	6.215		23.659	6.41
21.671	5.457		19.24	6.339		23.692	6.39
21.701	5.359		19.267	6.461		23.725	6.367
21.731	5.261		19.294	6.599		23.758	6.373
21.761	5.182		19.32	6.751		23.79	6.344
21.791	5.055		19.347	6.884		23.823	6.339
21.821	4.989		19.373	7.04		23.856	6.301
21.851	4.874		19.4	7.217		23.889	6.296
21.881	4.773		19.427	7.382		23.921	6.272
21.911	4.679		19.453	7.544		23.954	6.254
21.941	4.584		19.48	7.711		23.987	6.238
21.971	4.497		19.507	7.912		24.02	6.22
22.001	4.399		19.533	8.093		24.052	6.203
22.031	4.312		19.56	8.235		24.085	6.191
22.061	4.203		19.586	8.43		24.118	6.169
22.091	4.143		19.613	8.617		24.151	6.158
22.121	4.042		19.64	8.796		24.184	6.155
22.151	3.978		19.666	8.976		24.216	6.13
22.181	3.905		19.693	9.168		24.249	6.13
22.211	3.815		19.719	9.335		24.282	6.145
22.241	3.757		19.746	9.499		24.315	6.149
22.271	3.656		19.773	9.633		24.347	6.123
22.301	3.594		19.799	9.806		24.38	6.113
22.331	3.542		19.826	9.929		24.413	6.102
22.361	3.492		19.852	10.069		24.446	6.103
22.391	3.431		19.879	10.179		24.478	6.096
22.421	3.363		19.906	10.288		24.511	6.083
22.451	3.324		19.932	10.383		24.544	6.06
22.481	3.297		19.959	10.458		24.577	6.058
22.511	3.234		19.986	10.515		24.61	6.06
22.541	3.216		20.012	10.565		24.642	6.059
22.571	3.179		20.039	10.578		24.675	6.069
22.601	3.162		20.065	10.62		24.708	6.04
22.631	3.123		20.092	10.623		24.741	6.021
22.661	3.07		20.119	10.604		24.773	6.051
22.691	3.062		20.145	10.581		24.806	6.024
22.721	3.052		20.172	10.544		24.839	6.018
22.751	3.023		20.198	10.506		24.872	6.006
22.781	3.014		20.225	10.433		24.904	5.991
22.81	2.973		20.252	10.355		24.937	5.997
22.84	2.99		20.278	10.268		24.97	6.021
22.87	2.966		20.305	10.135		25.003	6.013
22.9	2.95		20.331	10.014		25.036	6.018
22.93	2.934		20.358	9.905		25.068	6.022
22.96	2.929		20.385	9.749		25.101	6.026
22.99	2.913		20.411	9.602		25.134	6.014
23.02	2.899		20.438	9.448		25.167	6.036
23.05	2.876		20.465	9.269		25.199	6.045
23.08	2.855		20.491	9.084		25.232	6.068
23.11	2.836		20.518	8.891		25.265	6.05
23.14	2.832		20.544	8.718		25.298	6.041
23.17	2.826		20.571	8.547		25.33	6.061
23.2	2.792		20.598	8.357		25.363	6.079
23.23	2.75		20.624	8.209		25.396	6.048
23.26	2.736		20.651	8.037		25.429	6.06
23.29	2.696		20.677	7.859		25.461	6.091
23.32	2.669		20.704	7.702		25.494	6.082
23.35	2.638		20.731	7.57		25.527	6.096
23.38	2.622		20.757	7.466		25.56	6.104
23.41	2.559		20.784	7.315		25.593	6.114
23.44	2.542		20.811	7.237		25.625	6.095
23.47	2.507		20.837	7.128		25.658	6.105
23.5	2.475		20.864	7.037		25.691	6.144
23.53	2.466		20.89	6.988		25.724	6.133
23.56	2.412		20.917	6.907		25.756	6.159
23.59	2.39		20.944	6.831		25.789	6.144
23.62	2.358		20.97	6.801		25.822	6.132
23.65	2.329		20.997	6.753		25.855	6.147
23.68	2.306		21.023	6.714		25.887	6.158
23.71	2.271		21.05	6.705		25.92	6.179
23.74	2.234		21.077	6.689		25.953	6.165
23.77	2.185		21.103	6.647		25.986	6.184
23.8	2.155		21.13	6.613		26.019	6.19
23.83	2.116		21.156	6.603		26.051	6.197
23.86	2.079		21.183	6.599		26.084	6.19
23.89	2.034		21.21	6.609		26.117	6.204
23.92	2.01		21.236	6.576		26.15	6.216
23.95	1.987		21.263	6.553		26.182	6.213
23.98	1.934		21.29	6.553		26.215	6.203
24.009	1.899		21.316	6.539		26.248	6.203
24.039	1.868		21.343	6.494		26.281	6.193
24.069	1.817		21.369	6.455		26.313	6.201
24.099	1.807		21.396	6.441		26.346	6.2
24.129	1.765		21.423	6.411		26.379	6.233
24.159	1.751		21.449	6.368
24.189	1.727		21.476	6.33
24.219	1.698		21.502	6.278
24.249	1.668		21.529	6.242
24.279	1.649		21.556	6.192
24.309	1.607		21.582	6.14
24.339	1.587		21.609	6.059
24.369	1.556		21.635	5.997
24.399	1.54		21.662	5.932
24.429	1.552		21.689	5.868
24.459	1.501		21.715	5.789
24.489	1.462		21.742	5.705
24.519	1.446		21.769	5.635
24.549	1.424		21.795	5.573
24.579	1.414		21.822	5.494
24.609	1.42		21.848	5.408
24.639	1.385		21.875	5.36
24.669	1.364		21.902	5.282
24.699	1.388		21.928	5.221
24.729	1.38		21.955	5.132
24.759	1.346		21.981	5.067
24.789	1.369		22.008	4.973
24.819	1.329		22.035	4.894
24.849	1.34		22.061	4.829
24.879	1.32		22.088	4.769
24.909	1.323		22.114	4.695
24.939	1.325		22.141	4.609
24.969	1.315		22.168	4.554
24.999	1.313		22.194	4.455
25.029	1.321		22.221	4.411
25.059	1.292		22.248	4.345
25.089	1.339		22.274	4.268
25.119	1.329		22.301	4.214
25.149	1.324		22.327	4.14
25.178	1.338		22.354	4.095
25.208	1.339		22.381	4.035
25.238	1.334		22.407	3.959
25.268	1.357		22.434	3.891
25.298	1.361		22.46	3.866
25.328	1.354		22.487	3.784
25.358	1.394		22.514	3.759
25.388	1.375		22.54	3.686
25.418	1.374		22.567	3.643
25.448	1.38		22.594	3.6
25.478	1.369		22.62	3.572
25.508	1.38		22.647	3.502
25.538	1.396		22.673	3.459
25.568	1.399		22.7	3.417
25.598	1.392		22.727	3.398
25.628	1.392		22.753	3.351
25.658	1.416		22.78	3.308
25.688	1.393		22.806	3.282
25.718	1.413		22.833	3.243
25.748	1.411		22.86	3.192
25.778	1.426		22.886	3.159
			22.913	3.152
			22.939	3.1
			22.966	3.063
			22.993	3.001
			23.019	2.969
			23.046	2.926
			23.073	2.888
			23.099	2.847
			23.126	2.816
			23.152	2.777
			23.179	2.748
			23.206	2.708
			23.232	2.657
			23.259	2.613
			23.285	2.59
			23.312	2.553
			23.339	2.515
			23.365	2.461
			23.392	2.41
			23.418	2.386
			23.445	2.337
			23.472	2.292
			23.498	2.251
			23.525	2.223
			23.552	2.189
			23.578	2.155
			23.605	2.095
			23.631	2.12
			23.658	2.064
			23.685	2.033
			23.711	2.028
			23.738	2
			23.764	1.959
			23.791	1.931
			23.818	1.935
			23.844	1.887
			23.871	1.875
			23.897	1.845
			23.924	1.814
			23.951	1.822
			23.977	1.774
			24.004	1.767
			24.031	1.711
			24.057	1.735
			24.084	1.712
			24.11	1.684
			24.137	1.671
			24.164	1.667
			24.19	1.632
			24.217	1.624
			24.243	1.604
			24.27	1.601
			24.297	1.56
			24.323	1.57
			24.35	1.572
			24.377	1.557
			24.403	1.558
			24.43	1.555
			24.456	1.543
			24.483	1.528
			24.51	1.54
			24.536	1.518
			24.563	1.528
			24.589	1.507
			24.616	1.525
			24.643	1.519
			24.669	1.519
			24.696	1.533
			24.722	1.523
			24.749	1.528
			24.776	1.521
			24.802	1.532
			24.829	1.573
			24.856	1.539
			24.882	1.547
			24.909	1.571
			24.935	1.583
			24.962	1.587
			24.989	1.581
			25.015	1.612
			25.042	1.641
			25.068	1.654
			25.095	1.687
			25.122	1.685
			25.148	1.691
			25.175	1.707
			25.201	1.717
			25.228	1.724
			25.255	1.742
			25.281	1.75
			25.308	1.769
			25.335	1.788
			25.361	1.771
			25.388	1.818
			25.414	1.826
			25.441	1.824
			25.468	1.845
			25.494	1.834
			25.521	1.845
			25.547	1.826
			25.574	1.853
			25.601	1.85
			25.627	1.862
			25.654	1.858
			25.68	1.83
			25.707	1.831
			25.734	1.842
			25.76	1.839
			25.787	1.838

## Sheet: Fig. 3
Fig. 3. Overexpression of DarB is toxic.
Growth experiments of wild type B. subtilis, GP3407 (DdarB), wild type + pGP3306 (darB+). b, GP3419 (Drel) and GP3419 (Drel, darB+), and (c) wild type + pGP3437/3441/3601 (darBA25G, darBR132M, darBA25G,R132M) in MSSM minimal medium with 0.1 mM KCl or 5 mM KCl. Growth was monitored in an Epoch 2 Microplate Spectrophotometer (BioTek Instruments) at 37°C with linear shaking at 237 cpm (4 mm) for 12 …
	Ammonium, 0.1 mM KCl										Ammonium, 5 mM KCl
Time [h]	WT + EV	WT + darB+	ΔdarB+ EV	ΔrelA + EV	ΔrelA + darB+	WT + darB-A25G+	WT + darB-R132M+	WT + darB-A25G-R132M+		Time [h]	WT + EV	WT + darB+	ΔdarB + EV	ΔrelA + EV	ΔrelA + darB+	WT + darB-A25G+	WT + darB-R132M+	WT + darB-A25G-R132M+
0	0.039	0.0375	0.038	0.045	0.0405	0.0345	0.043	0.04		0	0.0385	0.037	0.037	0.045	0.0405	0.0325	0.0415	0.0415
0.15	0.0375	0.037	0.037	0.0455	0.0415	0.0335	0.0415	0.039		0.15	0.0375	0.0365	0.036	0.044	0.0415	0.0315	0.0405	0.0395
0.32	0.039	0.038	0.038	0.046	0.043	0.0345	0.0425	0.039		0.32	0.0385	0.037	0.037	0.045	0.0425	0.033	0.042	0.0405
0.49	0.0395	0.038	0.038	0.0465	0.043	0.0345	0.043	0.039		0.49	0.0385	0.0375	0.0375	0.045	0.0425	0.034	0.042	0.04
0.65	0.0395	0.038	0.039	0.047	0.0435	0.035	0.043	0.039		0.65	0.0385	0.038	0.038	0.045	0.0435	0.034	0.0425	0.04
0.82	0.041	0.0385	0.039	0.047	0.044	0.035	0.0435	0.039		0.82	0.039	0.0385	0.038	0.0455	0.0435	0.035	0.043	0.04
0.99	0.0405	0.039	0.039	0.048	0.0445	0.036	0.0435	0.0395		0.99	0.0395	0.039	0.0385	0.046	0.044	0.035	0.0435	0.04
1.15	0.0405	0.039	0.0395	0.048	0.045	0.036	0.044	0.0395		1.15	0.04	0.0395	0.039	0.046	0.0445	0.0355	0.044	0.04
1.32	0.0405	0.0395	0.04	0.048	0.046	0.036	0.0445	0.04		1.32	0.0405	0.04	0.039	0.0465	0.045	0.036	0.044	0.041
1.49	0.0415	0.04	0.04	0.049	0.047	0.037	0.0455	0.0405		1.49	0.041	0.041	0.0395	0.047	0.046	0.037	0.045	0.042
1.65	0.0415	0.0405	0.041	0.05	0.0485	0.0375	0.046	0.041		1.65	0.0415	0.042	0.04	0.0475	0.047	0.0375	0.046	0.042
1.82	0.0415	0.0405	0.0415	0.051	0.0495	0.0385	0.0465	0.0415		1.82	0.042	0.042	0.041	0.048	0.0485	0.038	0.046	0.043
1.99	0.043	0.0415	0.042	0.052	0.051	0.039	0.047	0.042		1.99	0.0425	0.043	0.042	0.0485	0.049	0.039	0.047	0.043
2.15	0.044	0.042	0.042	0.053	0.0525	0.0395	0.048	0.042		2.15	0.0435	0.044	0.0425	0.05	0.0505	0.04	0.048	0.044
2.32	0.0465	0.043	0.0425	0.054	0.0545	0.04	0.049	0.043		2.32	0.0445	0.046	0.0435	0.051	0.052	0.041	0.0495	0.045
2.49	0.045	0.0435	0.0435	0.055	0.056	0.041	0.05	0.043		2.49	0.0455	0.047	0.0445	0.052	0.054	0.043	0.051	0.0465
2.65	0.0465	0.044	0.0435	0.0565	0.058	0.042	0.051	0.044		2.65	0.0485	0.049	0.0455	0.0535	0.056	0.044	0.052	0.048
2.82	0.0465	0.045	0.0445	0.058	0.06	0.043	0.0515	0.0445		2.82	0.05	0.0505	0.0465	0.0555	0.0585	0.0455	0.053	0.05
2.99	0.047	0.0455	0.0455	0.059	0.062	0.044	0.053	0.0455		2.99	0.0515	0.052	0.048	0.057	0.061	0.0465	0.054	0.052
3.15	0.047	0.0465	0.046	0.0605	0.064	0.0455	0.054	0.0455		3.15	0.0525	0.0535	0.05	0.0585	0.063	0.048	0.056	0.054
3.32	0.0485	0.0485	0.0465	0.0625	0.066	0.0465	0.0555	0.0465		3.32	0.0535	0.0555	0.052	0.062	0.067	0.05	0.058	0.0565
3.49	0.05	0.0485	0.0475	0.0635	0.0685	0.0475	0.057	0.0485		3.49	0.057	0.0575	0.0545	0.064	0.07	0.052	0.06	0.06
3.65	0.051	0.05	0.049	0.0655	0.0705	0.0495	0.0585	0.0495		3.65	0.058	0.0595	0.0565	0.067	0.0735	0.0545	0.063	0.0635
3.82	0.052	0.05	0.05	0.067	0.0725	0.0505	0.06	0.0505		3.82	0.061	0.062	0.059	0.0695	0.077	0.0575	0.065	0.0675
3.99	0.054	0.052	0.0515	0.0685	0.0755	0.0525	0.0615	0.0525		3.99	0.0635	0.0645	0.0625	0.073	0.081	0.0605	0.069	0.0725
4.15	0.0555	0.0525	0.0525	0.0705	0.0775	0.0535	0.0635	0.054		4.15	0.0665	0.0675	0.0665	0.0775	0.087	0.064	0.0725	0.077
4.32	0.057	0.053	0.054	0.072	0.0805	0.0555	0.066	0.0555		4.32	0.0705	0.07	0.0705	0.0815	0.092	0.068	0.076	0.0825
4.49	0.059	0.054	0.056	0.074	0.0825	0.0575	0.068	0.0575		4.49	0.075	0.074	0.0745	0.086	0.0975	0.072	0.081	0.0895
4.65	0.0605	0.055	0.0575	0.076	0.0855	0.0595	0.07	0.0595		4.65	0.0795	0.078	0.0795	0.09	0.103	0.077	0.086	0.0965
4.82	0.0615	0.055	0.0585	0.078	0.088	0.0605	0.072	0.0605		4.82	0.084	0.081	0.085	0.095	0.1095	0.082	0.091	0.1035
4.99	0.065	0.0575	0.061	0.0795	0.0905	0.064	0.0755	0.064		4.99	0.09	0.0865	0.092	0.101	0.116	0.089	0.098	0.1135
5.15	0.0665	0.058	0.063	0.0815	0.0935	0.0665	0.078	0.0665		5.15	0.0965	0.0915	0.099	0.1065	0.1235	0.096	0.105	0.1235
5.32	0.069	0.059	0.065	0.0835	0.0955	0.069	0.081	0.069		5.32	0.104	0.0965	0.1075	0.1125	0.131	0.104	0.1135	0.1345
5.49	0.0715	0.0605	0.068	0.086	0.099	0.0715	0.084	0.072		5.49	0.112	0.1025	0.116	0.1195	0.14	0.112	0.1225	0.1475
5.65	0.074	0.0615	0.07	0.088	0.102	0.0745	0.087	0.0755		5.65	0.121	0.11	0.1265	0.1265	0.149	0.122	0.1325	0.161
5.82	0.0765	0.0625	0.073	0.0905	0.1055	0.0775	0.0905	0.079		5.82	0.1315	0.117	0.137	0.1345	0.159	0.133	0.1435	0.177
5.99	0.0795	0.064	0.0755	0.0925	0.108	0.0805	0.094	0.082		5.99	0.1425	0.125	0.149	0.1425	0.1695	0.145	0.1555	0.1955
6.15	0.0825	0.0655	0.0785	0.095	0.1115	0.0835	0.0975	0.0855		6.15	0.1555	0.134	0.163	0.1525	0.1815	0.158	0.1695	0.2155
6.32	0.086	0.067	0.081	0.097	0.1145	0.087	0.101	0.0895		6.32	0.1715	0.1445	0.179	0.163	0.1935	0.174	0.186	0.2335
6.49	0.0875	0.0665	0.083	0.0995	0.1175	0.089	0.1035	0.092		6.49	0.1845	0.1555	0.1955	0.1735	0.2075	0.19	0.202	0.2625
6.65	0.0925	0.0695	0.0875	0.1025	0.121	0.0935	0.109	0.097		6.65	0.2035	0.1685	0.215	0.1855	0.2215	0.2105	0.2215	0.2935
6.82	0.0955	0.0705	0.091	0.1045	0.1245	0.0975	0.113	0.1005		6.82	0.224	0.183	0.236	0.198	0.236	0.232	0.242	0.3255
6.99	0.0995	0.0715	0.094	0.1075	0.127	0.101	0.1165	0.105		6.99	0.247	0.1985	0.2585	0.2115	0.2535	0.257	0.2645	0.3585
7.15	0.1035	0.073	0.0975	0.1105	0.131	0.105	0.1205	0.109		7.15	0.271	0.216	0.2825	0.226	0.27	0.285	0.2865	0.3825
7.32	0.107	0.075	0.1015	0.113	0.135	0.109	0.124	0.1135		7.32	0.3005	0.234	0.31	0.2435	0.29	0.3165	0.31	0.4145
7.49	0.111	0.0755	0.1055	0.116	0.138	0.1125	0.1285	0.1175		7.49	0.33	0.2555	0.346	0.261	0.3075	0.3465	0.343	0.4385
7.65	0.1145	0.0775	0.109	0.1185	0.142	0.117	0.132	0.122		7.65	0.353	0.2775	0.3725	0.2785	0.327	0.3755	0.3755	0.464
7.82	0.1195	0.079	0.1135	0.1215	0.145	0.121	0.136	0.1265		7.82	0.37	0.3025	0.3905	0.297	0.344	0.4015	0.406	0.4885
7.99	0.123	0.0805	0.1175	0.1245	0.149	0.1245	0.1395	0.13		7.99	0.384	0.3265	0.408	0.314	0.3615	0.4205	0.435	0.5115
8.15	0.1275	0.0825	0.1215	0.127	0.152	0.129	0.1435	0.135		8.15	0.4025	0.3465	0.432	0.333	0.38	0.442	0.458	0.5395
8.32	0.1315	0.084	0.1255	0.13	0.156	0.133	0.147	0.139		8.32	0.428	0.368	0.455	0.3505	0.3955	0.466	0.49	0.5655
8.49	0.136	0.086	0.13	0.1335	0.16	0.1365	0.1505	0.143		8.49	0.4495	0.3785	0.4785	0.369	0.414	0.491	0.5115	0.593
8.65	0.1405	0.0875	0.1345	0.1365	0.163	0.141	0.154	0.147		8.65	0.4685	0.3955	0.503	0.384	0.429	0.514	0.535	0.6195
8.82	0.144	0.0895	0.1385	0.1395	0.167	0.145	0.1575	0.151		8.82	0.4865	0.4095	0.5255	0.3995	0.447	0.538	0.56	0.646
8.99	0.1485	0.0915	0.1435	0.143	0.1705	0.1485	0.161	0.1545		8.99	0.5075	0.427	0.549	0.418	0.4625	0.5615	0.5865	0.671
9.15	0.152	0.093	0.147	0.146	0.174	0.152	0.164	0.1575		9.15	0.5305	0.4405	0.5705	0.4325	0.4755	0.585	0.6085	0.6945
9.32	0.156	0.0945	0.1515	0.149	0.177	0.156	0.167	0.1615		9.32	0.549	0.457	0.5945	0.448	0.49	0.6085	0.634	0.719
9.49	0.16	0.0965	0.1555	0.152	0.181	0.159	0.17	0.165		9.49	0.5695	0.472	0.617	0.465	0.5065	0.63	0.656	0.7425
9.65	0.1635	0.0985	0.1595	0.155	0.185	0.1625	0.173	0.1685		9.65	0.5905	0.4835	0.639	0.4795	0.5105	0.653	0.677	0.7645
9.82	0.167	0.1005	0.1635	0.158	0.188	0.1655	0.176	0.1715		9.82	0.61	0.498	0.662	0.493	0.508	0.6735	0.698	0.787
9.99	0.171	0.1015	0.1665	0.1615	0.192	0.1695	0.1785	0.1745		9.99	0.629	0.5135	0.6825	0.5055	0.511	0.695	0.718	0.809
10.15	0.174	0.1035	0.1705	0.1645	0.195	0.172	0.1815	0.1775		10.15	0.649	0.527	0.7035	0.5155	0.518	0.7155	0.7375	0.8295
10.32	0.177	0.1055	0.1745	0.168	0.1985	0.175	0.184	0.1805		10.32	0.667	0.538	0.7245	0.522	0.508	0.735	0.7555	0.8495
10.49	0.181	0.1075	0.1775	0.1705	0.201	0.1775	0.187	0.1835		10.49	0.685	0.5515	0.7445	0.517	0.501	0.755	0.7735	0.868
10.65	0.1835	0.1085	0.181	0.1745	0.206	0.181	0.19	0.1865		10.65	0.702	0.555	0.765	0.5265	0.5	0.7735	0.79	0.886
10.82	0.186	0.1095	0.1845	0.1775	0.209	0.183	0.193	0.1885		10.82	0.7195	0.562	0.7825	0.535	0.491	0.7905	0.8045	0.901
10.99	0.189	0.1115	0.1875	0.1795	0.211	0.186	0.195	0.1915		10.99	0.736	0.572	0.801	0.538	0.475	0.808	0.819	0.9155
11.15	0.192	0.1125	0.1905	0.1835	0.216	0.1895	0.199	0.1945		11.15	0.753	0.5725	0.8195	0.5485	0.476	0.825	0.8345	0.9235
11.32	0.194	0.1135	0.1935	0.187	0.219	0.1925	0.202	0.1975		11.32	0.7685	0.5815	0.836	0.5205	0.4705	0.8395	0.8475	0.916
11.49	0.1965	0.1155	0.196	0.1905	0.2225	0.194	0.2045	0.1995		11.49	0.782	0.596	0.852	0.5165	0.4515	0.855	0.8585	0.9255
11.65	0.1995	0.1165	0.199	0.193	0.2255	0.1965	0.207	0.2025		11.65	0.797	0.603	0.867	0.5205	0.4555	0.869	0.8715	0.9265
11.82	0.2015	0.1175	0.2015	0.195	0.229	0.1995	0.21	0.205		11.82	0.811	0.6125	0.8815	0.4865	0.4675	0.8825	0.883	0.92
11.99	0.203	0.1195	0.2035	0.199	0.232	0.2015	0.2135	0.208		11.99	0.823	0.625	0.88	0.5185	0.4585	0.88	0.8805	0.91
12.15	0.205	0.1205	0.2065	0.202	0.2355	0.204	0.2175	0.2105		12.15	0.8365	0.632	0.874	0.501	0.4595	0.872	0.873	0.8965
12.32	0.2075	0.1215	0.2085	0.206	0.238	0.2065	0.22	0.2135		12.32	0.848	0.6435	0.8755	0.4945	0.4595	0.875	0.8885	0.884
12.49	0.2095	0.1225	0.2115	0.2085	0.242	0.2095	0.224	0.2155		12.49	0.8605	0.648	0.8755	0.478	0.4675	0.873	0.8955	0.871
12.65	0.2115	0.1235	0.214	0.2115	0.245	0.212	0.2275	0.2185		12.65	0.856	0.657	0.865	0.48	0.462	0.8665	0.8815	0.854

## Sheet: Fig. 4a
Fig. 4a. DarB stimulates Rel-dependent accumulation of pppGpp.
The activity of Rel was assessed in an in vitro activity assay. a, Rel synthetase activity assay. Purified Rel (0.5 µM) was incubated with ATP and GTP, in the absence or presence of DarB, c-di-AMP-saturated DarB (5 µM), or bovine serum albumin (BSA) (5 µM) and the production of pppGpp was determined by liquid chromatography coupled tandem mass spectrometry on a QTRAP 5500 instrument (Sciex, Frami…
	Turnover pppGpp / Rel / min
Rel	1.1	1.1	1.05
Rel + DarB	3.13	3.17	2.98
Rel + DarBcdA	1.17	1.15	1.33
Rel + BSA	1.03	1.1	0.89
Rel + cdA	1	0.76	0.79
DarB	0.01	0.01	0.01
DarBcdA	0.01	0.01	0.01
BSA	0.02	0.01	0.01
buffer	0.02	0.03	0.02

## Sheet: Fig. 4b
Fig. 4b. DarB stimulates Rel-dependent accumulation of pppGpp.
Rel hydrolase activity assay. Purified Rel (0.5 µM) was incubated with pppGpp, in the absence or presence of DarB, c-di-AMP-saturated DarB (5 µM), or bovine serum albumin (BSA) (5 µM) and the production of GTP was determined by liquid chromatography coupled tandem mass spectrometry on a QTRAP 5500 instrument (Sciex, Framingham, Massachusetts) equipped with an electrospray ionization source (ESI).…
	Turnover GTP / Rel / min
Rel	9.17	8.33	8.69
Rel + DarB	1.86	1.06	1.31
Rel + DarBcdA	6.07	5.36	5.75
Rel + BSA	8.53	6.71	6.51
Rel + cdA	6.11	6.03	5.6
DarB	0	0	0.01
DarBcdA	0	0	0.01
BSA	0	0.08	0
buffer	0	0	0

## Sheet: Fig. 4c
Fig. 4c. DarB stimulates Rel-dependent accumulation of pppGpp.
Determination of intracellular (p)ppGpp levels in wild type B. subtilis, GP3407 (DdarB), wild type + pGP3306 (darB+), GP3419 (Drel) and GP3419 + pGP3306 (Drel, darB+). Bacteria were grown in MSSM minimal medium with 0.1 mM KCl until the exponential growth phase, and the nucleotides were analyzed as decribed above. Abbreviation: cdA, c-di-AMP; DarBcdA, DarB saturated with c-di-AMP.
	ppGpp [pmol x OD600-1 x ml-1]						pppGpp [pmol x OD600-1 x ml-1]
WT	31	20	28				33	25	39
WT + darB+	42	41	40	47	25	18	69	69	69	31	29	88
ΔdarB	17	16	17				23	19	18
Δrel	3	2	2				2	1	1
Δrel + darB+	2	2	2				1	1	1

## Sheet: Fig. S2c
Supplementary Fig. 2c. Purification of Rel.
Size exlusion chromatography (SEC) was performed to remove contamination of the protein preparation. The fractions that were used for the further experiments are highlighted and were analyzed by SDS-PAGE
Elution volume [ml]	A280nm [mAu)
0.255	-0.314
0.382	-0.425
0.51	-0.596
0.637	-0.699
0.765	-0.722
0.892	-0.712
1.019	-0.661
1.147	-0.63
1.274	-0.575
1.402	-0.519
1.529	-0.462
1.656	-0.413
1.784	-0.356
1.911	-0.321
2.039	-0.274
2.166	-0.224
2.294	-0.174
2.421	-0.127
2.548	-0.097
2.676	-0.062
2.803	-0.006
2.931	0.031
3.058	0.059
3.185	0.094
3.313	0.139
3.44	0.164
3.568	0.192
3.695	0.225
3.823	0.273
3.95	0.283
4.077	0.317
4.205	0.35
4.332	0.377
4.46	0.41
4.587	0.443
4.714	0.462
4.842	0.491
4.969	0.508
5.097	0.531
5.224	0.548
5.352	0.575
5.479	0.589
5.606	0.614
5.734	0.63
5.861	0.647
5.989	0.662
6.116	0.685
6.244	0.694
6.371	0.726
6.498	0.749
6.626	0.755
6.753	0.79
6.881	0.79
7.008	0.82
7.135	0.84
7.263	0.855
7.39	0.896
7.518	0.896
7.645	0.932
7.773	0.963
7.9	0.991
8.027	1.019
8.155	1.031
8.282	1.065
8.41	1.07
8.537	1.112
8.664	1.158
8.792	1.186
8.919	1.211
9.047	1.238
9.174	1.265
9.302	1.296
9.429	1.338
9.556	1.367
9.684	1.397
9.811	1.426
9.939	1.447
10.066	1.491
10.194	1.516
10.321	1.548
10.448	1.584
10.576	1.599
10.703	1.655
10.831	1.693
10.958	1.733
11.085	1.763
11.213	1.795
11.34	1.829
11.468	1.861
11.595	1.892
11.723	1.928
11.85	1.934
11.977	1.971
12.105	1.992
12.232	2.034
12.36	2.073
12.487	2.087
12.614	2.145
12.742	2.181
12.869	2.219
12.997	2.257
13.124	2.274
13.252	2.3
13.379	2.352
13.506	2.357
13.634	2.382
13.761	2.421
13.889	2.444
14.016	2.455
14.143	2.487
14.271	2.505
14.398	2.517
14.526	2.525
14.653	2.546
14.781	2.571
14.908	2.578
15.035	2.58
15.163	2.6
15.29	2.601
15.418	2.602
15.545	2.608
15.673	2.604
15.8	2.594
15.927	2.584
16.055	2.579
16.182	2.58
16.31	2.554
16.437	2.542
16.564	2.528
16.692	2.517
16.819	2.499
16.947	2.484
17.074	2.458
17.202	2.434
17.329	2.403
17.456	2.384
17.584	2.364
17.711	2.332
17.839	2.31
17.966	2.285
18.093	2.264
18.221	2.246
18.348	2.228
18.476	2.211
18.603	2.184
18.731	2.147
18.858	2.135
18.985	2.104
19.113	2.094
19.24	2.064
19.368	2.037
19.495	2.024
19.623	1.998
19.75	1.978
19.877	1.954
20.005	1.916
20.132	1.9
20.26	1.851
20.387	1.837
20.514	1.809
20.642	1.769
20.769	1.749
20.897	1.725
21.024	1.708
21.152	1.688
21.279	1.669
21.406	1.659
21.534	1.639
21.661	1.636
21.789	1.604
21.916	1.616
22.043	1.592
22.171	1.583
22.298	1.576
22.426	1.582
22.553	1.561
22.681	1.579
22.808	1.579
22.935	1.59
23.063	1.592
23.19	1.599
23.318	1.61
23.445	1.605
23.572	1.621
23.7	1.611
23.827	1.62
23.955	1.606
24.082	1.609
24.21	1.594
24.337	1.586
24.464	1.579
24.592	1.569
24.719	1.572
24.847	1.523
24.974	1.534
25.102	1.53
25.229	1.504
25.356	1.482
25.484	1.466
25.611	1.456
25.739	1.443
25.866	1.425
25.993	1.412
26.121	1.397
26.248	1.401
26.376	1.376
26.503	1.361
26.631	1.347
26.758	1.325
26.885	1.315
27.013	1.299
27.14	1.297
27.268	1.276
27.395	1.249
27.522	1.232
27.65	1.218
27.777	1.222
27.905	1.188
28.032	1.17
28.16	1.17
28.287	1.157
28.414	1.132
28.542	1.107
28.669	1.074
28.797	1.068
28.924	1.055
29.052	1.048
29.179	1.025
29.306	1.01
29.434	0.988
29.561	0.982
29.689	0.963
29.816	0.941
29.943	0.923
30.071	0.888
30.198	0.886
30.326	0.872
30.453	0.84
30.581	0.85
30.708	0.829
30.835	0.812
30.963	0.809
31.09	0.784
31.218	0.77
31.345	0.754
31.472	0.726
31.6	0.713
31.727	0.718
31.855	0.679
31.982	0.671
32.11	0.628
32.237	0.622
32.364	0.611
32.492	0.597
32.619	0.556
32.747	0.563
32.874	0.539
33.001	0.525
33.129	0.484
33.256	0.467
33.384	0.476
33.511	0.44
33.639	0.423
33.766	0.417
33.893	0.417
34.021	0.405
34.148	0.394
34.276	0.38
34.403	0.375
34.531	0.363
34.658	0.363
34.785	0.367
34.913	0.372
35.04	0.349
35.168	0.352
35.295	0.354
35.422	0.346
35.55	0.354
35.677	0.344
35.805	0.362
35.932	0.365
36.06	0.4
36.187	0.409
36.314	0.408
36.442	0.427
36.569	0.431
36.697	0.423
36.824	0.417
36.951	0.418
37.079	0.43
37.206	0.429
37.334	0.431
37.461	0.437
37.589	0.439
37.716	0.435
37.843	0.424
37.971	0.422
38.098	0.43
38.226	0.428
38.353	0.418
38.481	0.404
38.608	0.397
38.735	0.395
38.863	0.39
38.99	0.395
39.118	0.384
39.245	0.355
39.372	0.364
39.5	0.348
39.627	0.353
39.755	0.361
39.882	0.367
40.01	0.361
40.137	0.376
40.264	0.387
40.392	0.386
40.519	0.387
40.647	0.395
40.774	0.403
40.901	0.397
41.029	0.421
41.156	0.413
41.284	0.409
41.411	0.399
41.539	0.385
41.666	0.379
41.793	0.365
41.921	0.359
42.048	0.348
42.176	0.342
42.303	0.322
42.43	0.316
42.558	0.313
42.685	0.314
42.813	0.312
42.94	0.313
43.068	0.315
43.195	0.333
43.322	0.362
43.45	0.401
43.577	0.453
43.705	0.532
43.832	0.63
43.96	0.761
44.087	0.921
44.214	1.12
44.342	1.37
44.469	1.678
44.597	2.033
44.724	2.475
44.851	2.943
44.979	3.496
45.106	4.132
45.234	4.833
45.361	5.668
45.489	6.499
45.616	7.391
45.743	8.326
45.871	9.37
45.998	10.522
46.126	11.608
46.253	12.778
46.38	13.922
46.508	15.13
46.635	16.421
46.763	17.59
46.89	18.862
47.018	20.036
47.145	21.238
47.272	22.435
47.4	23.54
47.527	24.628
47.655	25.613
47.782	26.631
47.91	27.534
48.037	28.432
48.164	29.315
48.292	30.003
48.419	30.699
48.547	31.347
48.674	31.962
48.801	32.526
48.929	32.971
49.056	33.449
49.184	33.8
49.311	34.16
49.439	34.726
49.566	34.853
49.693	35.469
49.821	35.728
49.948	35.674
50.076	35.506
50.203	35.373
50.33	35.194
50.458	35.107
50.585	34.87
50.713	34.655
50.84	34.392
50.968	34.116
51.095	33.818
51.222	33.447
51.35	33.097
51.477	32.716
51.605	32.322
51.732	31.88
51.859	31.428
51.987	30.942
52.114	30.503
52.242	30.062
52.369	29.612
52.497	29.097
52.624	28.573
52.751	28.105
52.879	27.584
53.006	27.169
53.134	26.697
53.261	26.238
53.389	25.781
53.516	25.259
53.643	24.865
53.771	24.379
53.898	24.059
54.026	23.648
54.153	23.26
54.28	22.948
54.408	22.53
54.535	22.269
54.663	21.909
54.79	21.621
54.918	21.374
55.045	21.092
55.172	20.885
55.3	20.618
55.427	20.457
55.555	20.255
55.682	20.112
55.809	19.962
55.937	19.836
56.064	19.757
56.192	19.653
56.319	19.577
56.447	19.56
56.574	19.56
56.701	19.59
56.829	19.643
56.956	19.737
57.084	19.827
57.211	19.981
57.338	20.148
57.466	20.38
57.593	20.651
57.721	20.964
57.848	21.373
57.976	21.941
58.103	22.792
58.23	24.043
58.358	25.766
58.485	28.166
58.613	31.142
58.74	34.861
58.868	39.255
58.995	44.298
59.122	49.387
59.25	54.461
59.377	59.85
59.505	64.626
59.632	69.358
59.759	73.679
59.887	77.488
60.014	81.082
60.142	84.046
60.269	87.189
60.397	89.24
60.524	91.179
60.651	92.847
60.779	94.149
60.906	95.294
61.034	96.036
61.161	96.609
61.288	96.829
61.416	96.96
61.543	96.788
61.671	96.497
61.798	95.959
61.926	95.32
62.053	94.492
62.18	93.487
62.308	92.493
62.435	91.3
62.563	90.225
62.69	88.813
62.818	87.432
62.945	86.012
63.072	84.476
63.2	83.069
63.327	81.513
63.455	80.112
63.582	78.554
63.709	76.839
63.837	75.381
63.964	73.778
64.092	72.331
64.219	70.842
64.347	69.317
64.474	67.891
64.601	66.377
64.729	65.045
64.856	63.636
64.984	62.128
65.111	60.946
65.238	59.638
65.366	58.44
65.493	57.167
65.621	55.927
65.748	54.838
65.876	53.624
66.003	52.648
66.13	51.601
66.258	50.634
66.385	49.663
66.513	48.629
66.64	47.839
66.767	46.869
66.895	46.097
67.022	45.31
67.15	44.513
67.277	43.791
67.405	42.998
67.532	42.41
67.659	41.696
67.787	41.088
67.914	38.328
68.042	38.488
68.169	38.055
68.297	37.516
68.424	36.998
68.551	36.526
68.679	36.091
68.806	35.656
68.934	35.232
69.061	34.841
69.188	34.492
69.316	34.189
69.443	33.895
69.571	33.62
69.698	33.336
69.826	33.089
69.953	32.833
70.08	32.61
70.208	32.401
70.335	32.223
70.463	32.062
70.59	31.897
70.717	31.774
70.845	31.651
70.972	31.55
71.1	31.479
71.227	31.414
71.355	31.326
71.482	31.224
71.609	31.172
71.737	31.134
71.864	31.151
71.992	31.184
72.119	31.228
72.247	31.253
72.374	31.292
72.501	31.389
72.629	31.544
72.756	31.727
72.884	31.897
73.011	32.05
73.138	32.27
73.266	32.52
73.393	32.934
73.521	33.343
73.648	33.635
73.776	33.885
73.903	34.186
74.03	34.596
74.158	35.007
74.285	35.411
74.413	35.788
74.54	36.172
74.667	36.627
74.795	37.082
74.922	37.582
75.05	38.111
75.177	38.617
75.305	39.2
75.432	39.737
75.559	40.37
75.687	41.064
75.814	41.783
75.942	42.402
76.069	42.8
76.196	43.147
76.324	43.55
76.451	44.001
76.579	44.454
76.706	44.896
76.834	45.352
76.961	45.678
77.088	46.158
77.216	46.698
77.343	47.123
77.471	47.534
77.598	48.276
77.726	49.085
77.853	49.367
77.98	49.739
78.108	50.19
78.235	50.697
78.363	50.927
78.49	51.415
78.617	51.967
78.745	52.48
78.872	52.983
79	53.482
79.127	54.014
79.255	54.569
79.382	54.967
79.509	55.254
79.637	55.478
79.764	55.658
79.892	55.833
80.019	55.95
80.146	56.03
80.274	56.071
80.401	56.128
80.529	56.145
80.656	56.164
80.784	56.08
80.911	55.872
81.038	55.568
81.166	55.217
81.293	54.869
81.421	54.519
81.548	54.139
81.676	53.663
81.803	53.166
81.93	52.685
82.058	52.166
82.185	51.649
82.313	51.227
82.44	50.651
82.567	49.855
82.695	48.986
82.822	48.207
82.95	47.453
83.077	46.729
83.205	45.997
83.332	45.159
83.459	44.325
83.587	43.434
83.714	43.109
83.842	43.121
83.969	42.326
84.096	41.412
84.224	40.668
84.351	39.707
84.479	38.935
84.606	38.2
84.734	37.374
84.861	36.626
84.988	35.781
85.116	35.005
85.243	34.244
85.371	33.397
85.498	32.746
85.625	31.973
85.753	31.294
85.88	30.551
86.008	29.895
86.135	29.145
86.263	28.44
86.39	27.83
86.517	27.188
86.645	26.541
86.772	25.85
86.9	25.171
87.027	24.586
87.155	23.945
87.282	23.382
87.409	22.814
87.537	22.251
87.664	21.628
87.792	21.222
87.919	20.744
88.046	20.248
88.174	19.78
88.301	19.353
88.429	18.924
88.556	18.539
88.684	18.143
88.811	17.804
88.938	17.476
89.066	17.132
89.193	16.895
89.321	16.596
89.448	16.368
89.575	16.116
89.703	15.889
89.83	15.735
89.958	15.551
90.085	15.436
90.213	15.281
90.34	15.105
90.467	14.946
90.595	14.78
90.722	14.659
90.85	14.497
90.977	14.365
91.105	14.229
91.232	14.07
91.359	13.913
91.487	13.725
91.614	13.561
91.742	13.372
91.869	13.187
91.996	12.992
92.124	12.781
92.251	12.575
92.379	12.359
92.506	12.185
92.634	11.959
92.761	11.743
92.888	11.519
93.016	11.312
93.143	11.092
93.271	10.846
93.398	10.625
93.525	10.366
93.653	10.068
93.78	9.785
93.908	9.5
94.035	9.466
94.163	9.364
94.29	9.191
94.417	8.998
94.545	8.785
94.672	8.57
94.8	8.318
94.927	8.048
95.054	7.784
95.182	7.451
95.309	7.137
95.437	6.815
95.564	6.588
95.692	6.388
95.819	6.181
95.946	5.919
96.074	5.634
96.201	5.386
96.329	5.024
96.456	4.779
96.584	4.569
96.711	4.363
96.838	4.193
96.966	4.014
97.093	3.84
97.221	3.677
97.348	3.512
97.475	3.382
97.603	3.215
97.73	3.158
97.858	3.11
97.985	3.089
98.113	3.09
98.24	3.111
98.367	3.15
98.495	3.226
98.622	3.276
98.75	3.281
98.877	3.201
99.004	3.118
99.132	3.011
99.259	2.939
99.387	2.825
99.514	2.7
99.642	2.607
99.769	2.519
99.896	2.49
100.024	2.498
100.151	2.532
100.279	2.609
100.406	2.716
100.534	2.852
100.661	2.973
100.788	3.115
100.916	3.276
101.043	3.407
101.171	3.539
101.298	3.66
101.425	3.76
101.553	3.834
101.68	3.899
101.808	3.947
101.935	3.998
102.063	4.073
102.19	4.122
102.317	4.193
102.445	4.278
102.572	4.417
102.7	4.552
102.827	4.627
102.954	4.642
103.082	4.643
103.209	4.606
103.337	4.559
103.464	4.469
103.592	4.384
103.719	4.282
103.846	4.187
103.974	4.023
104.101	3.895
104.229	3.754
104.356	3.643
104.483	3.458
104.611	3.284
104.738	3.061
104.866	2.857
104.993	2.624
105.121	2.378
105.248	2.222
105.375	2.076
105.503	1.992
105.63	1.919
105.758	1.878
105.885	1.821
106.013	1.716
106.14	1.644
106.267	1.521
106.395	1.427
106.522	1.294
106.65	1.177
106.777	1.062
106.904	0.945
107.032	0.851
107.159	0.735
107.287	0.635
107.414	0.556
107.542	0.494
107.669	0.423
107.796	0.353
107.924	0.313
108.051	0.229
108.179	0.166
108.306	0.14
108.433	0.1
108.561	0.082
108.688	0.045
108.816	0.043
108.943	0.042
109.071	0.032
109.198	0.043
109.325	0.034
109.453	0.025
109.58	0.013
109.708	0.008
109.835	0
109.962	-0.012
110.09	-0.027
110.217	-0.055
110.345	-0.063
110.472	-0.055
110.6	-0.07
110.727	-0.075
110.854	-0.08
110.982	-0.11
111.109	-0.124
111.237	-0.158
111.364	-0.188
111.492	-0.221
111.619	-0.281
111.746	-0.342
111.874	-0.394
112.001	-0.437
112.129	-0.486
112.256	-0.531
112.383	-0.601
112.511	-0.64
112.638	-0.695
112.766	-0.73
112.893	-0.786
113.021	-0.836
113.148	-0.834
113.275	-0.838
113.403	-0.848
113.53	-0.839
113.658	-0.83
113.785	-0.814
113.912	-0.808
114.04	-0.801
114.167	-0.794
114.295	-0.82
114.422	-0.871
114.55	-0.923
114.677	-1.017
114.804	-1.107
114.932	-1.142
115.059	-1.201
115.187	-1.247
115.314	-1.302
115.442	-1.373
115.569	-1.452
115.696	-1.513
115.824	-1.557
115.951	-1.596
116.079	-1.642
116.206	-1.652
116.333	-1.652
116.461	-1.61
116.588	-1.552
116.716	-1.463
116.843	-1.348
116.971	-1.23

## Sheet: Fig. S3a-h
Supplementary Fig. 3. Analysis of the DarB-Rel-complex by size exclusion chromatography (SEC).
Chromatogram data of the SEC run . Rel and DarB were used in equimolar concentrations. SEC runs of Rel alone (a) with DarB (b), DarBcdA (c), DarBA25G,R132M (d), or DarBA25G,R132M_cdA (e), and as controls DarB (f), DarBA25G,R132M (g), and c-di-AMP (h). Abbreviation: cdA, c-di-AMP.
Rel			Rel + DarB			Rel + DarB_cdA			Rel + DarB_A25G,R132M			Rel + DarB_A25G,R132M_cdA			DarB			DarB_A25G,R132M			cdA
Elution volume [ml]	Intensity [mAu]		Elution volume [ml]	Intensity [mAu]		Elution volume [ml]	Intensity [mAu]		Elution volume [ml]	Intensity [mAu]		Elution volume [ml]	Intensity [mAu]		Elution volume [ml]	Intensity [mAu]		Elution volume [ml]	Intensity [mAu]		Elution volume [ml]	Intensity [mAu]
0	-1.767		0	-4.192		0	0.827		0	-0.724		0	-3.473		0	7.693		0	1.132		0	-6.353
0.03	-1.95		0.03	0.037		0.028	1.804		0.028	2.689		0.027	-4.429		0.03	0.078		0.03	0.044		0.028	0.048
0.06	-0.045		0.06	2.113		0.057	1.876		0.057	1.79		0.053	1.22		0.06	2.284		0.06	0.472		0.057	2.106
0.09	-0.038		0.09	1.021		0.085	1.568		0.085	0.95		0.08	3.239		0.09	2.67		0.09	-0.569		0.085	2.227
0.12	-0.896		0.12	0.384		0.113	0.804		0.113	-0.079		0.107	2.469		0.12	2.428		0.12	-1.064		0.113	1.934
0.15	-1.035		0.15	-0.388		0.142	0.507		0.142	-0.805		0.133	2.053		0.15	2.062		0.15	-1.455		0.142	1.723
0.18	-0.958		0.18	-0.743		0.17	0.071		0.17	-1.133		0.16	1.46		0.18	1.608		0.18	-1.424		0.17	1.222
0.21	-1.445		0.21	-1.024		0.198	-0.223		0.198	-1.62		0.187	1.171		0.21	1.811		0.21	-1.39		0.198	1.005
0.24	-1.479		0.24	-1.035		0.227	-0.28		0.227	-1.97		0.213	1.148		0.24	1.944		0.24	-1.707		0.227	0.647
0.27	-1.451		0.27	-1.641		0.255	-0.552		0.255	-2.107		0.24	1.082		0.27	1.885		0.27	-1.797		0.255	0.859
0.3	-0.026		0.3	-1.837		0.283	-0.507		0.283	-2.232		0.267	0.96		0.3	1.841		0.3	-1.747		0.283	0.792
0.33	0.578		0.33	-1.847		0.311	-0.445		0.311	-2.531		0.293	0.945		0.33	2.272		0.33	-1.901		0.311	0.777
0.36	0.502		0.36	-2.121		0.34	-0.556		0.34	-2.436		0.32	0.942		0.36	2.257		0.36	-1.704		0.34	0.981
0.39	0.787		0.39	-1.925		0.368	-0.579		0.368	-2.667		0.346	0.847		0.39	2.055		0.39	-1.989		0.368	0.834
0.42	0.803		0.42	-1.901		0.396	-0.66		0.396	-2.8		0.373	0.796		0.42	2.255		0.42	-1.807		0.396	0.43
0.45	0.579		0.45	-2.077		0.425	-0.447		0.425	-3.061		0.4	0.85		0.45	1.938		0.45	-1.793		0.425	0.56
0.48	0.859		0.48	-2.054		0.453	-0.715		0.453	-3.122		0.426	0.995		0.48	2.021		0.48	-1.758		0.453	0.578
0.51	0.705		0.51	-1.831		0.481	-0.302		0.481	-3.425		0.453	0.821		0.51	2.015		0.51	-1.77		0.481	0.473
0.54	0.633		0.54	-2.008		0.51	-0.532		0.51	-3.531		0.48	0.815		0.54	2.326		0.54	-1.665		0.51	0.619
0.57	0.707		0.57	-1.928		0.538	-0.545		0.538	-3.742		0.506	0.871		0.57	2.069		0.57	-1.877		0.538	0.521
0.6	0.718		0.6	-1.639		0.566	-0.948		0.566	-3.413		0.533	0.872		0.6	1.739		0.599	-2.006		0.566	0.346
0.63	0.541		0.63	-1.99		0.595	-0.98		0.595	-3.77		0.56	1.059		0.63	1.824		0.629	-1.821		0.595	0.116
0.66	0.596		0.66	-1.901		0.623	-0.799		0.623	-4.083		0.586	0.907		0.66	1.876		0.659	-1.74		0.623	0.154
0.69	0.589		0.689	-2.074		0.651	-0.733		0.651	-4.144		0.613	0.749		0.69	2.146		0.689	-2.194		0.651	0.283
0.72	0.575		0.719	-2.072		0.68	-0.875		0.68	-4.336		0.64	0.729		0.72	1.951		0.719	-2.035		0.68	0.195
0.75	0.402		0.749	-1.986		0.708	-0.854		0.708	-4.43		0.666	0.711		0.75	1.979		0.749	-2.086		0.708	0.286
0.78	0.467		0.779	-2.03		0.736	-0.749		0.736	-4.85		0.693	0.747		0.78	2.045		0.779	-2.262		0.736	-0.005
0.809	0.191		0.809	-1.951		0.764	-0.919		0.764	-5.017		0.72	0.757		0.809	2.128		0.809	-2.302		0.764	0.14
0.839	0.212		0.839	-1.829		0.793	-0.769		0.793	-4.974		0.746	0.577		0.839	1.798		0.839	-2.512		0.793	-0.147
0.869	0.408		0.869	-1.73		0.821	-0.933		0.821	-5.395		0.773	0.499		0.869	1.921		0.869	-2.366		0.821	-0.011
0.899	0.351		0.899	-1.894		0.849	-0.885		0.849	-5.565		0.8	0.71		0.899	1.704		0.899	-2.375		0.849	-0.027
0.929	0.25		0.929	-2.04		0.878	-0.71		0.878	-5.731		0.826	0.607		0.929	1.959		0.929	-2.448		0.878	0.234
0.959	0.499		0.959	-1.812		0.906	-0.836		0.906	-5.867		0.853	0.551		0.959	1.716		0.959	-2.616		0.906	0.177
0.989	0.066		0.989	-2.064		0.934	-0.915		0.934	-6.218		0.88	0.481		0.989	1.75		0.989	-2.596		0.934	-0.023
1.019	0.119		1.019	-2.104		0.963	-0.804		0.963	-6.226		0.906	0.689		1.019	1.594		1.019	-2.572		0.963	-0.13
1.049	0.05		1.049	-2.249		0.991	-1.155		0.991	-6.439		0.933	0.498		1.049	1.583		1.049	-2.595		0.991	-0.241
1.079	0.008		1.079	-2.111		1.019	-0.978		1.019	-6.437		0.96	0.648		1.079	1.654		1.079	-2.554		1.019	-0.173
1.109	-0.12		1.109	-2.059		1.048	-0.993		1.048	-6.643		0.986	0.612		1.109	1.527		1.109	-2.802		1.048	-0.157
1.139	-0.149		1.139	-2.183		1.076	-1.239		1.076	-6.992		1.013	0.515		1.139	1.576		1.139	-3.059		1.076	-0.422
1.169	-0.14		1.169	-2.081		1.104	-1.172		1.104	-7.121		1.039	0.649		1.169	1.256		1.169	-3.078		1.104	-0.329
1.199	-0.416		1.199	-2.359		1.133	-0.969		1.133	-7.12		1.066	0.73		1.199	1.401		1.199	-2.93		1.133	-0.143
1.229	-0.35		1.229	-2.139		1.161	-1.351		1.161	-7.347		1.093	0.738		1.229	1.181		1.229	-3.117		1.161	-0.185
1.259	-0.516		1.259	-2.487		1.189	-1.659		1.189	-7.37		1.119	0.521		1.259	1.14		1.259	-3.024		1.189	-0.24
1.289	-0.699		1.289	-2.5		1.217	-1.541		1.217	-7.251		1.146	0.572		1.289	1.173		1.289	-3.012		1.217	-0.176
1.319	-0.851		1.319	-2.612		1.246	-1.592		1.246	-7.226		1.173	0.715		1.319	1.123		1.319	-3.219		1.246	-0.338
1.349	-0.832		1.349	-2.527		1.274	-1.638		1.274	-7.385		1.199	0.685		1.349	0.76		1.349	-3.031		1.274	-0.776
1.379	-1.009		1.379	-2.74		1.302	-1.803		1.302	-7.455		1.226	0.437		1.379	0.82		1.379	-3.197		1.302	-0.456
1.409	-0.964		1.409	-2.763		1.331	-1.921		1.331	-7.888		1.253	0.658		1.409	0.729		1.409	-3.485		1.331	-0.573
1.439	-1.176		1.439	-2.901		1.359	-1.99		1.359	-8.006		1.279	0.74		1.439	1.078		1.439	-3.552		1.359	-0.922
1.469	-1.287		1.469	-3.063		1.387	-2.198		1.387	-8.097		1.306	0.807		1.469	0.638		1.469	-3.5		1.387	-0.864
1.499	-1.427		1.499	-3.159		1.416	-2.05		1.416	-8.122		1.333	0.581		1.499	0.388		1.499	-3.754		1.416	-0.811
1.529	-1.76		1.529	-3.295		1.444	-2.395		1.444	-8.135		1.359	0.571		1.529	0.322		1.529	-3.89		1.444	-1.181
1.559	-1.535		1.559	-3.16		1.472	-2.921		1.472	-8.219		1.386	0.685		1.559	0.526		1.559	-3.968		1.472	-1.213
1.589	-1.574		1.589	-3.341		1.501	-2.75		1.501	-8.192		1.413	0.538		1.589	0.224		1.589	-4.08		1.501	-1.104
1.619	-1.684		1.619	-3.465		1.529	-2.601		1.529	-8.16		1.439	0.638		1.619	0.225		1.619	-4.002		1.529	-1.276
1.649	-2.084		1.649	-3.43		1.557	-2.841		1.557	-8.219		1.466	0.506		1.649	0.113		1.649	-4.08		1.557	-1.144
1.679	-2.171		1.679	-3.569		1.586	-3.279		1.586	-8.536		1.493	0.423		1.679	-0.148		1.679	-4.209		1.586	-0.989
1.709	-1.97		1.709	-3.434		1.614	-3.298		1.614	-8.744		1.519	0.666		1.709	-0.233		1.709	-4.475		1.614	-1.084
1.739	-2.102		1.739	-3.456		1.642	-3.136		1.642	-8.755		1.546	0.445		1.739	-0.121		1.738	-4.532		1.642	-1.324
1.769	-2.341		1.769	-3.607		1.67	-3.059		1.67	-8.858		1.573	0.458		1.769	-0.606		1.768	-4.727		1.67	-1.63
1.799	-2.307		1.799	-3.593		1.699	-3.414		1.699	-8.866		1.599	0.517		1.799	-0.545		1.798	-4.955		1.699	-1.476
1.829	-2.59		1.829	-3.587		1.727	-3.352		1.727	-8.66		1.626	0.578		1.829	-0.479		1.828	-4.753		1.727	-1.36
1.859	-2.602		1.859	-3.927		1.755	-3.162		1.755	-8.605		1.652	0.721		1.859	-0.524		1.858	-4.972		1.755	-1.666
1.889	-2.666		1.889	-4.051		1.784	-3.311		1.784	-8.943		1.679	0.777		1.889	-0.88		1.888	-5.123		1.784	-1.751
1.919	-2.967		1.919	-3.853		1.812	-3.355		1.812	-9.029		1.706	0.865		1.919	-1.023		1.918	-5.434		1.812	-1.772
1.949	-3.179		1.949	-4.24		1.84	-3.197		1.84	-8.859		1.732	0.577		1.949	-0.96		1.948	-5.378		1.84	-1.79
1.979	-3.371		1.979	-4.125		1.869	-3.546		1.869	-8.825		1.759	0.554		1.979	-1.273		1.978	-5.558		1.869	-2.061
2.009	-3.299		2.009	-4.335		1.897	-3.467		1.897	-8.774		1.786	0.494		2.009	-1.409		2.008	-5.862		1.897	-2.362
2.039	-3.498		2.038	-4.411		1.925	-3.787		1.925	-8.886		1.812	0.317		2.039	-1.333		2.038	-6.047		1.925	-2.458
2.069	-3.691		2.068	-4.385		1.954	-3.912		1.954	-9.108		1.839	0.53		2.069	-1.639		2.068	-6.287		1.954	-2.388
2.099	-3.655		2.098	-4.369		1.982	-3.803		1.982	-8.974		1.866	0.48		2.099	-1.783		2.098	-6.187		1.982	-2.402
2.129	-3.816		2.128	-4.391		2.01	-3.807		2.01	-9.158		1.892	0.216		2.129	-1.753		2.128	-6.56		2.01	-2.811
2.159	-4.172		2.158	-4.472		2.039	-3.816		2.039	-8.857		1.919	0.286		2.159	-2.129		2.158	-6.72		2.039	-2.759
2.189	-4.168		2.188	-4.367		2.067	-3.748		2.067	-9.077		1.946	0.291		2.189	-2.142		2.188	-6.796		2.067	-2.738
2.219	-4.247		2.218	-4.57		2.095	-4.089		2.095	-9.118		1.972	0.445		2.219	-1.918		2.218	-7.138		2.095	-2.837
2.249	-4.501		2.248	-4.679		2.124	-3.983		2.124	-9.459		1.999	0.634		2.249	-2.118		2.248	-7.037		2.124	-2.911
2.279	-4.737		2.278	-4.721		2.152	-4.001		2.152	-9.354		2.026	0.83		2.279	-2.369		2.278	-7.314		2.152	-3.054
2.309	-5.06		2.308	-4.475		2.18	-4.039		2.18	-9.223		2.052	0.545		2.309	-2.557		2.308	-7.378		2.18	-3.091
2.339	-5.177		2.338	-4.987		2.208	-4.182		2.208	-8.904		2.079	0.666		2.339	-2.275		2.338	-7.372		2.208	-3.568
2.369	-5.368		2.368	-4.872		2.237	-4.371		2.237	-8.894		2.106	0.563		2.369	-2.308		2.368	-7.663		2.237	-3.657
2.399	-5.33		2.398	-5.082		2.265	-4.305		2.265	-9.159		2.132	0.47		2.399	-2.574		2.398	-7.691		2.265	-3.672
2.428	-5.439		2.428	-5.159		2.293	-4.67		2.293	-9.061		2.159	0.632		2.428	-2.799		2.428	-7.972		2.293	-3.983
2.458	-5.555		2.458	-5.305		2.322	-4.349		2.322	-8.876		2.186	0.729		2.458	-2.674		2.458	-8.179		2.322	-3.716
2.488	-5.822		2.488	-5.209		2.35	-4.343		2.35	-8.921		2.212	0.57		2.488	-2.361		2.488	-8.352		2.35	-3.881
2.518	-5.642		2.518	-5.376		2.378	-4.513		2.378	-9.207		2.239	0.583		2.518	-2.548		2.518	-8.392		2.378	-4.085
2.548	-5.772		2.548	-5.567		2.407	-4.335		2.407	-9.009		2.266	0.575		2.548	-2.659		2.548	-8.969		2.407	-4.183
2.578	-5.739		2.578	-5.615		2.435	-4.334		2.435	-9.063		2.292	0.816		2.578	-2.703		2.578	-8.743		2.435	-4.149
2.608	-5.529		2.608	-5.623		2.463	-4.533		2.463	-8.791		2.319	0.748		2.608	-2.784		2.608	-8.972		2.463	-4.431
2.638	-5.794		2.638	-5.729		2.492	-4.222		2.492	-9.044		2.345	0.822		2.638	-2.799		2.638	-9.207		2.492	-4.471
2.668	-5.859		2.668	-5.818		2.52	-4.449		2.52	-8.959		2.372	0.698		2.668	-2.599		2.668	-9.606		2.52	-4.512
2.698	-5.927		2.698	-5.971		2.548	-4.293		2.548	-9.27		2.399	0.692		2.698	-2.776		2.698	-9.79		2.548	-4.506
2.728	-5.945		2.728	-5.961		2.577	-4.316		2.577	-9.039		2.425	0.632		2.728	-2.676		2.728	-10.117		2.577	-4.466
2.758	-6.26		2.758	-6.231		2.605	-4.237		2.605	-9.006		2.452	0.718		2.758	-2.534		2.758	-10.224		2.605	-4.441
2.788	-6.283		2.788	-6.166		2.633	-4.139		2.633	-8.971		2.479	0.638		2.788	-2.598		2.788	-10.505		2.633	-4.703
2.818	-6.208		2.818	-6.379		2.661	-4.189		2.661	-8.851		2.505	0.829		2.818	-3.005		2.818	-10.577		2.661	-4.556
2.848	-6.609		2.848	-6.503		2.69	-4.18		2.69	-8.79		2.532	0.703		2.848	-2.748		2.848	-10.495		2.69	-4.89
2.878	-6.458		2.878	-6.544		2.718	-4.291		2.718	-8.84		2.559	0.829		2.878	-2.984		2.878	-10.641		2.718	-4.941
2.908	-6.272		2.908	-6.326		2.746	-4.339		2.746	-8.932		2.585	0.839		2.908	-2.895		2.907	-11.357		2.746	-4.981
2.938	-6.67		2.938	-6.731		2.775	-4.486		2.775	-9.211		2.612	0.763		2.938	-2.717		2.937	-11.362		2.775	-5.028
2.968	-6.471		2.968	-6.535		2.803	-4.457		2.803	-9.362		2.639	1.003		2.968	-2.96		2.967	-11.36		2.803	-5.112
2.998	-6.354		2.998	-6.606		2.831	-4.35		2.831	-9.11		2.665	1.184		2.998	-3.063		2.997	-11.314		2.831	-5.557
3.028	-6.661		3.028	-6.596		2.86	-4.366		2.86	-8.856		2.692	1.019		3.028	-2.947		3.027	-11.346		2.86	-5.263
3.058	-6.44		3.058	-6.871		2.888	-4.333		2.888	-8.873		2.719	1.124		3.058	-3.026		3.057	-11.58		2.888	-5.13
3.088	-6.534		3.088	-6.623		2.916	-4.54		2.916	-9.03		2.745	1.074		3.088	-2.682		3.087	-11.782		2.916	-4.86
3.118	-6.89		3.118	-6.862		2.945	-4.484		2.945	-8.868		2.772	1.272		3.118	-2.717		3.117	-11.952		2.945	-5.22
3.148	-6.735		3.148	-6.834		2.973	-4.281		2.973	-9.202		2.799	1.164		3.148	-2.51		3.147	-12.143		2.973	-5.556
3.178	-6.565		3.178	-7.167		3.001	-4.082		3.001	-9.113		2.825	1.378		3.178	-2.504		3.177	-11.938		3.001	-5.364
3.208	-6.514		3.208	-7.115		3.03	-4.161		3.03	-9.209		2.852	1.297		3.208	-3.086		3.207	-12.068		3.03	-5.201
3.238	-6.605		3.238	-7.462		3.058	-4.334		3.058	-9.15		2.879	1.191		3.238	-2.71		3.237	-12.325		3.058	-5.4
3.268	-6.709		3.268	-7.322		3.086	-4.172		3.086	-9.055		2.905	1.071		3.268	-2.779		3.267	-12.388		3.086	-5.67
3.298	-6.549		3.298	-7.175		3.114	-4.214		3.114	-9.135		2.932	1.348		3.298	-2.706		3.297	-12.268		3.114	-5.173
3.328	-6.577		3.328	-7.167		3.143	-3.918		3.143	-9.158		2.958	1.43		3.328	-2.744		3.327	-12.514		3.143	-5.155
3.358	-6.687		3.358	-7.371		3.171	-3.966		3.171	-9.236		2.985	1.46		3.358	-2.714		3.357	-12.534		3.171	-5.179
3.388	-6.268		3.387	-7.557		3.199	-4.066		3.199	-9.27		3.012	1.496		3.388	-2.445		3.387	-12.478		3.199	-5.154
3.418	-5.899		3.417	-7.468		3.228	-3.998		3.228	-9.239		3.038	1.413		3.418	-2.629		3.417	-12.258		3.228	-5.039
3.448	-6.127		3.447	-7.746		3.256	-3.934		3.256	-9.415		3.065	1.382		3.448	-2.528		3.447	-12.57		3.256	-5.251
3.478	-6.127		3.477	-7.572		3.284	-4.065		3.284	-9.473		3.092	1.482		3.478	-2.493		3.477	-12.539		3.284	-5.157
3.508	-6.263		3.507	-7.867		3.313	-3.879		3.313	-9.335		3.118	1.527		3.508	-2.188		3.507	-12.572		3.313	-4.857
3.538	-5.942		3.537	-7.68		3.341	-3.596		3.341	-9.347		3.145	1.791		3.538	-2.326		3.537	-12.391		3.341	-4.953
3.568	-6.033		3.567	-7.711		3.369	-3.653		3.369	-9.143		3.172	1.699		3.568	-2.153		3.567	-12.37		3.369	-4.728
3.598	-6.248		3.597	-7.889		3.398	-3.888		3.398	-9.3		3.198	1.714		3.598	-2.17		3.597	-12.339		3.398	-4.918
3.628	-5.925		3.627	-8.004		3.426	-3.933		3.426	-9.339		3.225	1.78		3.628	-2.169		3.627	-12.066		3.426	-4.807
3.658	-5.794		3.657	-8.248		3.454	-4.065		3.454	-9.424		3.252	1.58		3.658	-2.242		3.657	-12.417		3.454	-4.961
3.688	-5.955		3.687	-8.075		3.483	-3.845		3.483	-9.652		3.278	1.947		3.688	-2.467		3.687	-12.213		3.483	-4.851
3.718	-6.202		3.717	-8.151		3.511	-3.911		3.511	-9.208		3.305	1.906		3.718	-2.004		3.717	-12.101		3.511	-4.751
3.748	-6.122		3.747	-8.099		3.539	-4.025		3.539	-9.5		3.332	1.893		3.748	-2.387		3.747	-11.992		3.539	-4.581
3.778	-6.048		3.777	-8.075		3.568	-3.739		3.568	-9.416		3.358	2.1		3.778	-2.098		3.777	-12.234		3.568	-4.295
3.808	-6.02		3.807	-7.979		3.596	-3.892		3.596	-9.438		3.385	2.094		3.808	-1.985		3.807	-12.129		3.596	-4.456
3.838	-5.85		3.837	-8.046		3.624	-3.648		3.624	-9.479		3.412	2.037		3.838	-2.034		3.837	-11.848		3.624	-4.385
3.868	-5.673		3.867	-8.099		3.652	-3.903		3.652	-9.508		3.438	1.968		3.868	-1.996		3.867	-12.051		3.652	-4.247
3.898	-5.828		3.897	-8.413		3.681	-3.934		3.681	-9.737		3.465	1.837		3.898	-1.963		3.897	-11.874		3.681	-4.399
3.928	-5.949		3.927	-8.56		3.709	-4.075		3.709	-9.304		3.492	2.046		3.928	-2.019		3.927	-11.669		3.709	-4.169
3.958	-5.524		3.957	-8.637		3.737	-4.058		3.737	-9.804		3.518	2.165		3.958	-1.805		3.957	-11.793		3.737	-3.978
3.988	-5.552		3.987	-8.575		3.766	-4.014		3.766	-10.067		3.545	2.125		3.988	-1.73		3.987	-11.753		3.766	-3.89
4.018	-5.548		4.017	-8.677		3.794	-3.941		3.794	-9.844		3.572	2.107		4.018	-1.743		4.017	-11.702		3.794	-3.897
4.047	-5.23		4.047	-8.517		3.822	-3.971		3.822	-9.906		3.598	2.32		4.047	-2.081		4.046	-11.564		3.822	-3.439
4.077	-5.412		4.077	-8.603		3.851	-4.041		3.851	-10.086		3.625	2.241		4.077	-1.759		4.076	-11.893		3.851	-4.005
4.107	-5.231		4.107	-8.366		3.879	-4.022		3.879	-10.307		3.651	2.388		4.107	-1.87		4.106	-11.608		3.879	-3.833
4.137	-5.067		4.137	-8.506		3.907	-4.056		3.907	-10.006		3.678	2.433		4.137	-1.392		4.136	-11.497		3.907	-3.55
4.167	-5.523		4.167	-8.483		3.936	-3.747		3.936	-10.24		3.705	2.403		4.167	-1.608		4.166	-11.266		3.936	-3.454
4.197	-5.423		4.197	-8.467		3.964	-3.803		3.964	-10.372		3.731	2.381		4.197	-1.347		4.196	-11.332		3.964	-3.362
4.227	-5.198		4.227	-8.73		3.992	-3.884		3.992	-10.201		3.758	2.259		4.227	-1.395		4.226	-11.298		3.992	-3.422
4.257	-5.262		4.257	-8.684		4.021	-4.234		4.021	-10.363		3.785	2.387		4.257	-1.464		4.256	-11.01		4.021	-3.197
4.287	-5.234		4.287	-8.298		4.049	-4.116		4.049	-10.615		3.811	2.635		4.287	-1.261		4.286	-11.055		4.049	-3.085
4.317	-4.997		4.317	-8.645		4.077	-4.14		4.077	-10.65		3.838	2.526		4.317	-1.328		4.316	-10.964		4.077	-3.231
4.347	-5.242		4.347	-8.597		4.105	-4.294		4.105	-10.596		3.865	2.379		4.347	-1.331		4.346	-11.056		4.105	-3.019
4.377	-4.951		4.377	-8.62		4.134	-4.145		4.134	-10.83		3.891	2.358		4.377	-0.983		4.376	-10.782		4.134	-3.075
4.407	-4.809		4.407	-8.684		4.162	-4.09		4.162	-10.719		3.918	2.496		4.407	-1.089		4.406	-10.916		4.162	-3.231
4.437	-4.873		4.437	-8.613		4.19	-4.248		4.19	-10.79		3.945	2.618		4.437	-1.192		4.436	-10.803		4.19	-2.853
4.467	-4.892		4.467	-8.584		4.219	-4.237		4.219	-11.002		3.971	2.607		4.467	-1.162		4.466	-10.674		4.219	-2.584
4.497	-4.896		4.497	-8.841		4.247	-4.378		4.247	-11.307		3.998	2.603		4.497	-1.096		4.496	-10.784		4.247	-2.812
4.527	-4.772		4.527	-8.453		4.275	-3.882		4.275	-10.96		4.025	2.561		4.527	-0.889		4.526	-10.574		4.275	-2.633
4.557	-4.875		4.557	-8.785		4.304	-4.057		4.304	-11.231		4.051	2.325		4.557	-1.009		4.556	-10.582		4.304	-2.468
4.587	-5.153		4.587	-8.397		4.332	-4.096		4.332	-11.224		4.078	2.413		4.587	-1.049		4.586	-10.302		4.332	-2.546
4.617	-5.006		4.617	-8.239		4.36	-4.032		4.36	-11.332		4.105	2.335		4.617	-0.772		4.616	-10.405		4.36	-2.771
4.647	-4.962		4.647	-8.457		4.389	-4.319		4.389	-11.378		4.131	2.396		4.647	-0.782		4.646	-10.518		4.389	-2.582
4.677	-4.959		4.677	-8.263		4.417	-4.563		4.417	-11.51		4.158	2.432		4.677	-0.572		4.676	-10.232		4.417	-2.561
4.707	-4.704		4.707	-8.187		4.445	-4.157		4.445	-11.574		4.185	2.31		4.707	-0.621		4.706	-10.26		4.445	-2.146
4.737	-4.739		4.736	-8.253		4.474	-4.117		4.474	-11.652		4.211	2.09		4.737	-0.597		4.736	-10.089		4.474	-2.371
4.767	-4.807		4.766	-8.238		4.502	-4.44		4.502	-11.606		4.238	2.226		4.767	-0.677		4.766	-10.094		4.502	-2.615
4.797	-4.925		4.796	-8.01		4.53	-4.388		4.53	-11.689		4.264	2.09		4.797	-0.681		4.796	-10.128		4.53	-2.542
4.827	-4.804		4.826	-8.119		4.558	-4.299		4.558	-11.968		4.291	2.237		4.827	-0.446		4.826	-9.837		4.558	-2.238
4.857	-4.661		4.856	-8.001		4.587	-4.344		4.587	-11.832		4.318	2.133		4.857	-0.603		4.856	-9.763		4.587	-2.106
4.887	-4.521		4.886	-7.917		4.615	-4.364		4.615	-12.072		4.344	2.064		4.887	-0.585		4.886	-9.772		4.615	-2.138
4.917	-4.901		4.916	-7.722		4.643	-4.341		4.643	-12.105		4.371	2.024		4.917	-0.757		4.916	-9.692		4.643	-2.288
4.947	-4.882		4.946	-7.658		4.672	-4.303		4.672	-12.193		4.398	1.802		4.947	-0.62		4.946	-9.404		4.672	-2.259
4.977	-4.686		4.976	-7.689		4.7	-4.554		4.7	-12.439		4.424	1.958		4.977	-0.589		4.976	-9.478		4.7	-2.246
5.007	-4.621		5.006	-7.572		4.728	-4.837		4.728	-12.631		4.451	1.982		5.007	-0.609		5.006	-9.351		4.728	-2.044
5.037	-4.727		5.036	-7.624		4.757	-4.719		4.757	-12.649		4.478	1.822		5.037	-0.422		5.036	-9.404		4.757	-1.946
5.067	-4.851		5.066	-7.838		4.785	-4.397		4.785	-12.76		4.504	1.795		5.067	-0.154		5.066	-9.07		4.785	-2.064
5.097	-4.788		5.096	-7.616		4.813	-4.64		4.813	-13.09		4.531	1.907		5.097	-0.147		5.096	-9.029		4.813	-2.147
5.127	-5.05		5.126	-7.944		4.842	-4.617		4.842	-12.989		4.558	1.87		5.127	-0.27		5.126	-9.366		4.842	-2.109
5.157	-4.944		5.156	-7.828		4.87	-4.631		4.87	-12.974		4.584	1.838		5.157	-0.455		5.156	-9.143		4.87	-1.925
5.187	-4.93		5.186	-7.684		4.898	-4.694		4.898	-13.211		4.611	1.872		5.187	-0.299		5.186	-9.214		4.898	-2.025
5.217	-4.881		5.216	-7.774		4.927	-4.587		4.927	-13.201		4.638	1.715		5.217	-0.221		5.215	-8.918		4.927	-2.214
5.247	-4.785		5.246	-7.655		4.955	-4.65		4.955	-13.497		4.664	1.721		5.247	-0.407		5.245	-9.16		4.955	-2.028
5.277	-4.968		5.276	-7.816		4.983	-4.632		4.983	-13.634		4.691	1.573		5.277	-0.149		5.275	-8.962		4.983	-2.145
5.307	-5.138		5.306	-7.559		5.011	-4.564		5.011	-13.979		4.718	1.445		5.307	-0.107		5.305	-9.079		5.011	-1.875
5.337	-4.977		5.336	-7.697		5.04	-4.459		5.04	-13.945		4.744	1.38		5.337	-0.039		5.335	-9.113		5.04	-1.978
5.367	-5.13		5.366	-7.593		5.068	-4.653		5.068	-13.897		4.771	1.252		5.367	0.044		5.365	-8.743		5.068	-1.966
5.397	-4.857		5.396	-7.768		5.096	-4.785		5.096	-13.884		4.798	1.485		5.397	0.03		5.395	-9.081		5.096	-1.925
5.427	-5.025		5.426	-7.477		5.125	-5.159		5.125	-14.309		4.824	1.548		5.427	-0.04		5.425	-8.983		5.125	-2.053
5.457	-4.927		5.456	-7.69		5.153	-5.002		5.153	-14.347		4.851	1.293		5.457	-0.331		5.455	-8.946		5.153	-2.019
5.487	-5.081		5.486	-7.777		5.181	-5.323		5.181	-14.15		4.877	1.197		5.487	-0.079		5.485	-9.163		5.181	-2.138
5.517	-5.07		5.516	-7.803		5.21	-5.088		5.21	-14.565		4.904	1.137		5.517	0.025		5.515	-9.089		5.21	-2.094
5.547	-5.145		5.546	-7.819		5.238	-4.983		5.238	-14.544		4.931	1.049		5.547	0.238		5.545	-8.984		5.238	-2.373
5.577	-5.452		5.576	-7.942		5.266	-5.265		5.266	-15.007		4.957	0.954		5.577	0.087		5.575	-9.34		5.266	-2.364
5.607	-5.283		5.606	-7.641		5.295	-5.084		5.295	-15.08		4.984	1.093		5.607	0.217		5.605	-9.501		5.295	-2.37
5.637	-5.444		5.636	-7.773		5.323	-5.392		5.323	-15.028		5.011	1.218		5.637	0.232		5.635	-9.361		5.323	-2.239
5.666	-5.047		5.666	-7.93		5.351	-5.445		5.351	-15.188		5.037	1.061		5.666	0.201		5.665	-9.497		5.351	-2.395
5.696	-5.552		5.696	-7.656		5.38	-5.656		5.38	-15.369		5.064	1.037		5.696	0.377		5.695	-9.64		5.38	-2.409
5.726	-5.445		5.726	-7.367		5.408	-5.565		5.408	-15.602		5.091	0.898		5.726	0.285		5.725	-9.784		5.408	-2.46
5.756	-5.673		5.756	-7.319		5.436	-5.736		5.436	-15.693		5.117	0.986		5.756	0.354		5.755	-9.729		5.436	-2.727
5.786	-5.606		5.786	-7.385		5.465	-5.865		5.465	-15.49		5.144	0.931		5.786	0.381		5.785	-9.828		5.465	-2.693
5.816	-5.463		5.816	-7.425		5.493	-6.164		5.493	-15.65		5.171	0.832		5.816	0.29		5.815	-9.903		5.493	-2.901
5.846	-5.626		5.846	-7.217		5.521	-6.148		5.521	-16.102		5.197	0.766		5.846	0.271		5.845	-10.184		5.521	-2.734
5.876	-5.851		5.876	-7.131		5.549	-6.197		5.549	-15.948		5.224	0.696		5.876	0.289		5.875	-10.203		5.549	-2.988
5.906	-5.616		5.906	-7.259		5.578	-6.212		5.578	-16.102		5.251	0.664		5.906	0.211		5.905	-10.438		5.578	-2.801
5.936	-5.703		5.936	-7.281		5.606	-6.482		5.606	-16.191		5.277	0.446		5.936	0.224		5.935	-10.675		5.606	-2.949
5.966	-5.648		5.966	-7.161		5.634	-6.595		5.634	-16.37		5.304	0.379		5.966	0.451		5.965	-10.71		5.634	-3.281
5.996	-5.96		5.996	-7.035		5.663	-6.801		5.663	-16.658		5.331	0.357		5.996	0.601		5.995	-10.553		5.663	-3.283
6.026	-6.034		6.026	-7.132		5.691	-7.132		5.691	-16.775		5.357	0.391		6.026	0.281		6.025	-10.633		5.691	-3.489
6.056	-6.019		6.055	-7.06		5.719	-7.298		5.719	-16.695		5.384	0.13		6.056	0.223		6.055	-10.575		5.719	-3.647
6.086	-5.955		6.085	-7.092		5.748	-7.311		5.748	-16.947		5.411	0.077		6.086	0.317		6.085	-11.217		5.748	-3.629
6.116	-6.034		6.115	-7.027		5.776	-7.432		5.776	-17.143		5.437	0.056		6.116	0.188		6.115	-11.327		5.776	-3.672
6.146	-6.077		6.145	-7.12		5.804	-7.644		5.804	-17.276		5.464	-0.175		6.146	0.682		6.145	-11.39		5.804	-4.212
6.176	-6.353		6.175	-7.026		5.833	-7.738		5.833	-17.275		5.491	-0.42		6.176	0.648		6.175	-11.482		5.833	-3.857
6.206	-6.404		6.205	-7.111		5.861	-7.747		5.861	-17.408		5.517	-0.771		6.206	0.273		6.205	-11.549		5.861	-4.19
6.236	-6.502		6.235	-7.062		5.889	-7.818		5.889	-17.579		5.544	-0.905		6.236	0.473		6.235	-11.867		5.889	-4.384
6.266	-6.359		6.265	-7.178		5.918	-7.822		5.918	-17.995		5.57	-1.091		6.266	0.445		6.265	-12.022		5.918	-4.392
6.296	-6.607		6.295	-7.067		5.946	-8.252		5.946	-17.848		5.597	-1.267		6.296	0.533		6.295	-12.003		5.946	-4.625
6.326	-6.631		6.325	-7.054		5.974	-8.387		5.974	-17.816		5.624	-1.272		6.326	0.428		6.325	-12.517		5.974	-4.522
6.356	-6.884		6.355	-7.042		6.002	-8.422		6.002	-18.399		5.65	-1.152		6.356	0.582		6.354	-12.771		6.002	-4.679
6.386	-6.74		6.385	-7.089		6.031	-8.718		6.031	-18.271		5.677	-1.316		6.386	0.471		6.384	-12.867		6.031	-4.872
6.416	-6.856		6.415	-7.292		6.059	-8.858		6.059	-18.529		5.704	-1.345		6.416	0.756		6.414	-12.803		6.059	-5.074
6.446	-6.983		6.445	-7.366		6.087	-8.808		6.087	-18.684		5.73	-1.544		6.446	0.663		6.444	-13.053		6.087	-5.288
6.476	-7.133		6.475	-7.406		6.116	-8.889		6.116	-18.813		5.757	-1.576		6.476	0.528		6.474	-13.025		6.116	-5.725
6.506	-7.413		6.505	-7.417		6.144	-9.247		6.144	-18.916		5.784	-1.639		6.506	0.401		6.504	-13.215		6.144	-5.892
6.536	-7.395		6.535	-7.507		6.172	-9.191		6.172	-19.159		5.81	-1.947		6.536	0.312		6.534	-13.078		6.172	-5.631
6.566	-7.381		6.565	-7.403		6.201	-9.4		6.201	-18.981		5.837	-2.004		6.566	0.113		6.564	-13.114		6.201	-5.766
6.596	-7.805		6.595	-7.372		6.229	-9.411		6.229	-19.167		5.864	-2.034		6.596	-0.004		6.594	-13.555		6.229	-6.129
6.626	-8.013		6.625	-7.305		6.257	-9.404		6.257	-19.466		5.89	-2.247		6.626	0.395		6.624	-13.45		6.257	-6.188
6.656	-7.818		6.655	-7.465		6.286	-9.576		6.286	-19.577		5.917	-2.244		6.656	0.316		6.654	-13.483		6.286	-6.041
6.686	-8.106		6.685	-7.662		6.314	-9.911		6.314	-19.78		5.944	-2.487		6.686	0.302		6.684	-13.8		6.314	-6.677
6.716	-7.932		6.715	-7.799		6.342	-9.895		6.342	-19.892		5.97	-2.494		6.716	0.304		6.714	-14.182		6.342	-6.492
6.746	-8.295		6.745	-7.861		6.371	-10.101		6.371	-19.86		5.997	-2.821		6.746	0.325		6.744	-14.09		6.371	-6.568
6.776	-7.919		6.775	-7.872		6.399	-10.528		6.399	-19.612		6.024	-3.001		6.776	0.166		6.774	-14.403		6.399	-6.695
6.806	-8.14		6.805	-7.903		6.427	-10.588		6.427	-19.784		6.05	-3.258		6.806	0.306		6.804	-14.528		6.427	-6.96
6.836	-8.05		6.835	-8.052		6.455	-10.79		6.455	-19.857		6.077	-3.204		6.836	0.365		6.834	-14.334		6.455	-6.939
6.866	-8.25		6.865	-8.043		6.484	-10.88		6.484	-20.079		6.104	-3.465		6.866	0.247		6.864	-14.517		6.484	-7.13
6.896	-8.629		6.895	-8.23		6.512	-10.927		6.512	-20.298		6.13	-3.597		6.896	0.217		6.894	-14.527		6.512	-7.437
6.926	-8.693		6.925	-8.266		6.54	-11.046		6.54	-20.099		6.157	-3.656		6.926	0.335		6.924	-14.599		6.54	-7.542
6.956	-8.887		6.955	-8.047		6.569	-10.997		6.569	-20.13		6.183	-3.669		6.956	0.294		6.954	-14.836		6.569	-7.723
6.986	-8.731		6.985	-8.386		6.597	-11.152		6.597	-20.735		6.21	-3.844		6.986	0.082		6.984	-14.921		6.597	-7.74
7.016	-8.886		7.015	-8.651		6.625	-11.247		6.625	-20.724		6.237	-4.109		7.016	0.048		7.014	-15.005		6.625	-7.774
7.046	-8.827		7.045	-8.687		6.654	-11.35		6.654	-20.935		6.263	-3.938		7.046	0.253		7.044	-15.255		6.654	-8.132
7.076	-9.155		7.075	-8.688		6.682	-11.512		6.682	-20.75		6.29	-4.247		7.076	0.015		7.074	-15.618		6.682	-8.205
7.106	-9.464		7.105	-8.652		6.71	-11.527		6.71	-20.964		6.317	-4.152		7.106	0.066		7.104	-15.653		6.71	-8.266
7.136	-9.645		7.135	-8.884		6.739	-11.949		6.739	-21.099		6.343	-4.325		7.136	-0.052		7.134	-15.719		6.739	-8.217
7.166	-9.679		7.165	-8.895		6.767	-11.958		6.767	-20.746		6.37	-4.437		7.166	-0.051		7.164	-16.006		6.767	-8.538
7.196	-9.609		7.195	-9.121		6.795	-11.926		6.795	-20.725		6.397	-4.545		7.196	0.019		7.194	-16.097		6.795	-8.722
7.226	-9.848		7.225	-9.158		6.824	-12.209		6.824	-20.859		6.423	-4.812		7.226	-0.18		7.224	-16.124		6.824	-9.056
7.256	-10.011		7.255	-9.438		6.852	-12.291		6.852	-20.904		6.45	-4.938		7.256	-0.232		7.254	-16.217		6.852	-9.123
7.285	-10.268		7.285	-9.551		6.88	-12.181		6.88	-21.064		6.477	-5.159		7.285	-0.397		7.284	-16.17		6.88	-9.353
7.315	-10.441		7.315	-9.698		6.909	-12.635		6.909	-20.766		6.503	-5.101		7.315	-0.232		7.314	-16.11		6.909	-9.241
7.345	-10.397		7.345	-9.661		6.937	-12.763		6.937	-21.087		6.53	-5.082		7.345	-0.087		7.344	-16.422		6.937	-9.354
7.375	-10.729		7.375	-9.689		6.965	-12.771		6.965	-21.03		6.557	-5.41		7.375	-0.31		7.374	-16.559		6.965	-9.639
7.405	-10.737		7.404	-10.01		6.993	-12.947		6.993	-20.913		6.583	-5.487		7.405	-0.474		7.404	-16.423		6.993	-9.877
7.435	-11.029		7.434	-10.329		7.022	-13.102		7.022	-20.839		6.61	-5.749		7.435	-0.602		7.434	-16.207		7.022	-10.043
7.465	-10.968		7.464	-10.602		7.05	-13.172		7.05	-20.853		6.637	-5.762		7.465	-0.548		7.464	-16.504		7.05	-9.905
7.495	-10.88		7.494	-10.439		7.078	-13.408		7.078	-20.782		6.663	-6.135		7.495	-0.685		7.494	-16.741		7.078	-10.04
7.525	-10.94		7.524	-10.426		7.107	-13.402		7.107	-21.059		6.69	-6.273		7.525	-0.757		7.523	-16.679		7.107	-10.134
7.555	-10.943		7.554	-10.78		7.135	-13.603		7.135	-20.716		6.717	-6.268		7.555	-0.677		7.553	-16.568		7.135	-9.993
7.585	-11.168		7.584	-10.548		7.163	-13.747		7.163	-20.61		6.743	-6.386		7.585	-0.736		7.583	-16.74		7.163	-10.138
7.615	-11.133		7.614	-10.844		7.192	-13.834		7.192	-20.627		6.77	-6.502		7.615	-0.8		7.613	-16.813		7.192	-10.195
7.645	-11.357		7.644	-10.828		7.22	-13.973		7.22	-20.709		6.797	-6.737		7.645	-0.516		7.643	-16.321		7.22	-10.503
7.675	-11.43		7.674	-10.869		7.248	-14.206		7.248	-20.66		6.823	-6.707		7.675	-0.671		7.673	-16.245		7.248	-10.253
7.705	-11.65		7.704	-11.186		7.277	-14.277		7.277	-20.15		6.85	-6.928		7.705	-0.797		7.703	-16.32		7.277	-10.298
7.735	-11.53		7.734	-11.274		7.305	-14.409		7.305	-20.467		6.876	-6.939		7.735	-0.934		7.733	-16.477		7.305	-10.345
7.765	-11.564		7.764	-11.335		7.333	-14.585		7.333	-20.246		6.903	-7.173		7.765	-1.197		7.763	-16.173		7.333	-10.732
7.795	-11.594		7.794	-11.501		7.362	-14.398		7.362	-20.268		6.93	-7.138		7.795	-1.076		7.793	-16.229		7.362	-10.835
7.825	-11.795		7.824	-11.386		7.39	-14.56		7.39	-20.218		6.956	-7.361		7.825	-1.108		7.823	-15.963		7.39	-10.896
7.855	-11.951		7.854	-11.648		7.418	-14.877		7.418	-20.074		6.983	-7.386		7.855	-1.171		7.853	-15.745		7.418	-10.615
7.885	-11.799		7.884	-11.719		7.446	-15.113		7.446	-19.977		7.01	-7.406		7.885	-1.024		7.883	-15.262		7.446	-10.814
7.915	-11.906		7.914	-11.61		7.475	-14.98		7.475	-19.655		7.036	-7.435		7.915	-1.285		7.913	-14.998		7.475	-11.043
7.945	-11.642		7.944	-12.003		7.503	-15.139		7.503	-19.42		7.063	-7.755		7.945	-0.98		7.943	-14.353		7.503	-11.134
7.975	-11.577		7.974	-11.873		7.531	-15.057		7.531	-19.29		7.09	-7.383		7.975	-1.018		7.973	-13.692		7.531	-10.702
8.005	-11.767		8.004	-11.928		7.56	-15.133		7.56	-19.336		7.116	-7.362		8.005	-0.58		8.003	-12.492		7.56	-10.83
8.035	-11.821		8.034	-12.019		7.588	-15.207		7.588	-19.01		7.143	-7.426		8.035	-0.548		8.033	-11.444		7.588	-10.911
8.065	-11.835		8.064	-11.844		7.616	-15.327		7.616	-19.009		7.17	-7.664		8.065	-0.508		8.063	-10.199		7.616	-11.002
8.095	-11.844		8.094	-11.749		7.645	-15.392		7.645	-18.773		7.196	-7.462		8.095	-0.333		8.093	-9.193		7.645	-11.124
8.125	-11.881		8.124	-11.876		7.673	-15.487		7.673	-18.889		7.223	-7.673		8.125	-0.311		8.123	-8.025		7.673	-11.181
8.155	-11.919		8.154	-11.782		7.701	-15.534		7.701	-18.643		7.25	-7.781		8.155	-0.099		8.153	-6.872		7.701	-11.19
8.185	-11.786		8.184	-11.792		7.73	-15.504		7.73	-18.558		7.276	-7.531		8.185	-0.043		8.183	-5.859		7.73	-10.819
8.215	-11.682		8.214	-11.62		7.758	-15.577		7.758	-18.433		7.303	-7.502		8.215	0.414		8.213	-5.25		7.758	-11.047
8.245	-11.885		8.244	-11.554		7.786	-15.547		7.786	-18.402		7.33	-7.69		8.245	0.223		8.243	-4.647		7.786	-11.14
8.275	-11.963		8.274	-11.553		7.815	-15.567		7.815	-17.859		7.356	-7.747		8.275	0.331		8.273	-3.716		7.815	-11.047
8.305	-11.692		8.304	-11.654		7.843	-15.589		7.843	-17.388		7.383	-7.383		8.305	0.264		8.303	-3.469		7.843	-11.074
8.335	-11.592		8.334	-11.696		7.871	-15.707		7.871	-16.987		7.41	-7.459		8.335	0.162		8.333	-3.066		7.871	-10.842
8.365	-11.701		8.364	-11.708		7.899	-15.996		7.899	-16.658		7.436	-7.381		8.365	0.388		8.363	-3.276		7.899	-10.922
8.395	-11.533		8.394	-11.613		7.928	-15.766		7.928	-15.638		7.463	-7.201		8.395	0.147		8.393	-3.585		7.928	-11.023
8.425	-11.452		8.424	-11.779		7.956	-15.463		7.956	-14.983		7.489	-7.21		8.425	0.197		8.423	-3.487		7.956	-10.833
8.455	-11.64		8.454	-11.917		7.984	-15.462		7.984	-14.344		7.516	-7.221		8.455	0.229		8.453	-3.914		7.984	-10.632
8.485	-11.513		8.484	-12.135		8.013	-15.346		8.013	-13.539		7.543	-7.089		8.485	0.147		8.483	-4.363		8.013	-10.397
8.515	-11.767		8.514	-12.189		8.041	-15.258		8.041	-12.224		7.569	-7.05		8.515	-0.046		8.513	-4.833		8.041	-10.463
8.545	-11.492		8.544	-12.281		8.069	-15.023		8.069	-10.717		7.596	-6.85		8.545	-0.272		8.543	-5.085		8.069	-10.625
8.575	-11.434		8.574	-12.334		8.098	-14.818		8.098	-9.725		7.623	-6.723		8.575	-0.452		8.573	-5.501		8.098	-10.488
8.605	-11.331		8.604	-12.253		8.126	-14.962		8.126	-8.545		7.649	-6.634		8.605	-0.639		8.603	-6.254		8.126	-10.58
8.635	-11.33		8.634	-12.517		8.154	-14.964		8.154	-7.534		7.676	-6.508		8.635	-0.591		8.633	-6.593		8.154	-10.347
8.665	-11.028		8.664	-12.682		8.183	-14.862		8.183	-6.315		7.703	-6.293		8.665	-1.074		8.662	-6.936		8.183	-10.251
8.695	-11.311		8.694	-12.819		8.211	-14.366		8.211	-5.59		7.729	-6.096		8.695	-1.262		8.692	-7.383		8.211	-10.097
8.725	-10.869		8.724	-13.063		8.239	-14.322		8.239	-4.961		7.756	-6.239		8.725	-1.512		8.722	-7.644		8.239	-10.228
8.755	-10.604		8.753	-12.864		8.268	-14.306		8.268	-4.289		7.783	-6.102		8.755	-1.507		8.752	-8.134		8.268	-10.08
8.785	-10.879		8.783	-12.752		8.296	-14.198		8.296	-3.853		7.809	-5.837		8.785	-1.688		8.782	-8.581		8.296	-9.924
8.815	-10.726		8.813	-12.845		8.324	-14.393		8.324	-3.629		7.836	-5.328		8.815	-1.85		8.812	-8.369		8.324	-9.957
8.845	-10.572		8.843	-12.862		8.352	-14.154		8.352	-3.554		7.863	-5.383		8.845	-2.24		8.842	-8.91		8.352	-9.863
8.875	-10.087		8.873	-12.986		8.381	-14.155		8.381	-3.679		7.889	-4.919		8.875	-2.296		8.872	-9.355		8.381	-9.769
8.904	-10.282		8.903	-12.982		8.409	-14.156		8.409	-3.697		7.916	-4.607		8.904	-2.426		8.902	-9.853		8.409	-9.66
8.934	-10.263		8.933	-12.778		8.437	-14.181		8.437	-3.979		7.943	-3.958		8.934	-2.513		8.932	-9.77		8.437	-9.711
8.964	-9.999		8.963	-12.852		8.466	-14.217		8.466	-4.145		7.969	-3.269		8.964	-2.568		8.962	-10.03		8.466	-9.445
8.994	-10.091		8.993	-12.758		8.494	-13.899		8.494	-4.926		7.996	-2.657		8.994	-2.817		8.992	-9.918		8.494	-9.312
9.024	-9.87		9.023	-12.763		8.522	-14.267		8.522	-5.362		8.023	-1.988		9.024	-3.156		9.022	-10.218		8.522	-9.141
9.054	-9.82		9.053	-12.638		8.551	-14.281		8.551	-5.713		8.049	-1.137		9.054	-3.315		9.052	-10.181		8.551	-9.2
9.084	-9.773		9.083	-12.693		8.579	-14.427		8.579	-6.162		8.076	-0.153		9.084	-3.226		9.082	-10.651		8.579	-9.203
9.114	-9.71		9.113	-12.609		8.607	-14.324		8.607	-6.828		8.103	1.086		9.114	-3.23		9.112	-10.746		8.607	-8.708
9.144	-9.64		9.143	-12.526		8.636	-14.279		8.636	-7.336		8.129	2.14		9.144	-3.372		9.142	-11.039		8.636	-8.821
9.174	-9.752		9.173	-12.407		8.664	-14.554		8.664	-7.945		8.156	3.284		9.174	-3.459		9.172	-10.859		8.664	-8.818
9.204	-9.59		9.203	-12.562		8.692	-14.322		8.692	-8.449		8.182	4.533		9.204	-3.598		9.202	-11.065		8.692	-8.718
9.234	-9.592		9.233	-12.516		8.721	-14.072		8.721	-8.76		8.209	5.379		9.234	-3.594		9.232	-11.361		8.721	-8.942
9.264	-9.176		9.263	-12.138		8.749	-14.348		8.749	-9.377		8.236	6.2		9.264	-3.962		9.262	-11.153		8.749	-8.774
9.294	-9.116		9.293	-12.131		8.777	-14.43		8.777	-9.923		8.262	7.321		9.294	-4.08		9.292	-10.807		8.777	-8.566
9.324	-9.002		9.323	-12.182		8.806	-14.338		8.806	-10.654		8.289	7.881		9.324	-4.071		9.322	-11.339		8.806	-8.469
9.354	-8.918		9.353	-11.754		8.834	-14.159		8.834	-11.026		8.316	8.467		9.354	-3.942		9.352	-11.255		8.834	-8.333
9.384	-8.549		9.383	-11.686		8.862	-14.393		8.862	-11.137		8.342	8.855		9.384	-4.249		9.382	-11.09		8.862	-8.504
9.414	-8.984		9.413	-11.413		8.89	-14.422		8.89	-11.659		8.369	9.37		9.414	-4.222		9.412	-11.276		8.89	-8.264
9.444	-9.106		9.443	-11.366		8.919	-14.262		8.919	-12.188		8.396	9.219		9.444	-4.304		9.442	-11.09		8.919	-8.55
9.474	-8.826		9.473	-11.086		8.947	-14.193		8.947	-12.33		8.422	9.132		9.474	-4.215		9.472	-11.246		8.947	-8.751
9.504	-8.547		9.503	-11.186		8.975	-14.069		8.975	-12.845		8.449	8.78		9.504	-4.264		9.502	-11.015		8.975	-8.307
9.534	-8.809		9.533	-10.965		9.004	-14.011		9.004	-13.104		8.476	8.087		9.534	-4.092		9.532	-11.391		9.004	-8.46
9.564	-8.625		9.563	-10.953		9.032	-13.959		9.032	-13.369		8.502	7.551		9.564	-4.208		9.562	-11.392		9.032	-8.162
9.594	-8.556		9.593	-10.935		9.06	-13.839		9.06	-13.751		8.529	6.932		9.594	-4.267		9.592	-11.424		9.06	-8.088
9.624	-8.431		9.623	-10.92		9.089	-13.944		9.089	-13.949		8.556	6.258		9.624	-4.337		9.622	-11.639		9.089	-8.102
9.654	-8.536		9.653	-10.672		9.117	-13.711		9.117	-14.221		8.582	5.329		9.654	-4.546		9.652	-11.443		9.117	-7.673
9.684	-8.084		9.683	-10.643		9.145	-13.82		9.145	-14.348		8.609	4.519		9.684	-4.328		9.682	-11.589		9.145	-7.823
9.714	-8.078		9.713	-10.467		9.174	-13.686		9.174	-14.505		8.636	4.182		9.714	-4.084		9.712	-11.428		9.174	-7.746
9.744	-8.038		9.743	-10.637		9.202	-13.654		9.202	-14.664		8.662	3.403		9.744	-4.303		9.742	-11.551		9.202	-7.694
9.774	-7.879		9.773	-10.391		9.23	-13.659		9.23	-14.927		8.689	2.641		9.774	-4.1		9.772	-11.799		9.23	-8.165
9.804	-7.879		9.803	-10.16		9.259	-13.714		9.259	-15.185		8.716	2.025		9.804	-4.12		9.802	-11.421		9.259	-7.681
9.834	-7.955		9.833	-9.707		9.287	-13.718		9.287	-15.364		8.742	1.47		9.834	-4.346		9.831	-11.873		9.287	-7.51
9.864	-7.931		9.863	-10.104		9.315	-13.562		9.315	-15.461		8.769	1.24		9.864	-4.243		9.861	-11.661		9.315	-7.46
9.894	-7.583		9.893	-9.85		9.343	-13.188		9.343	-15.546		8.795	0.446		9.894	-4.275		9.891	-11.795		9.343	-7.771
9.924	-7.489		9.923	-9.638		9.372	-13.25		9.372	-15.786		8.822	0.011		9.924	-4.112		9.921	-11.752		9.372	-7.644
9.954	-7.407		9.953	-9.513		9.4	-13.209		9.4	-15.919		8.849	-0.186		9.954	-4.212		9.951	-11.975		9.4	-7.323
9.984	-7.231		9.983	-9.66		9.428	-13.476		9.428	-16.059		8.875	-0.703		9.984	-4.413		9.981	-11.865		9.428	-7.352
10.014	-7.162		10.013	-9.361		9.457	-13.294		9.457	-16.003		8.902	-0.867		10.014	-4.455		10.011	-12.01		9.457	-7.19
10.044	-7.104		10.043	-9.123		9.485	-13.17		9.485	-16.215		8.929	-1.036		10.044	-4.191		10.041	-11.885		9.485	-7.212
10.074	-7.086		10.073	-8.996		9.513	-12.876		9.513	-16.261		8.955	-1.535		10.074	-4.057		10.071	-11.924		9.513	-7.31
10.104	-6.851		10.102	-9.209		9.542	-12.838		9.542	-16.276		8.982	-1.551		10.104	-4.055		10.101	-11.962		9.542	-7.18
10.134	-6.517		10.132	-8.934		9.57	-12.724		9.57	-16.413		9.009	-1.757		10.134	-3.919		10.131	-12.252		9.57	-7.212
10.164	-6.732		10.162	-8.373		9.598	-12.79		9.598	-16.413		9.035	-1.897		10.164	-3.968		10.161	-12.247		9.598	-7.091
10.194	-6.63		10.192	-8.605		9.627	-12.608		9.627	-16.468		9.062	-1.898		10.194	-4.035		10.191	-12.125		9.627	-7.057
10.224	-6.501		10.222	-8.455		9.655	-12.43		9.655	-16.744		9.089	-2.149		10.224	-3.802		10.221	-12.032		9.655	-7.373
10.254	-6.523		10.252	-8.271		9.683	-12.255		9.683	-16.587		9.115	-2.227		10.254	-3.762		10.251	-12.129		9.683	-7.001
10.284	-6.376		10.282	-7.996		9.712	-12.047		9.712	-16.474		9.142	-2.27		10.284	-3.998		10.281	-12.059		9.712	-7.187
10.314	-6.085		10.312	-8.142		9.74	-12.154		9.74	-16.779		9.169	-2.409		10.314	-3.992		10.311	-12.086		9.74	-7.011
10.344	-5.651		10.342	-8.041		9.768	-12.332		9.768	-16.692		9.195	-2.345		10.344	-3.547		10.341	-12.235		9.768	-6.98
10.374	-5.658		10.372	-7.873		9.796	-11.972		9.796	-16.672		9.222	-2.247		10.374	-3.507		10.371	-12.369		9.796	-7.385
10.404	-5.722		10.402	-7.793		9.825	-11.743		9.825	-16.62		9.249	-2.376		10.404	-3.428		10.401	-12.209		9.825	-7.146
10.434	-5.347		10.432	-7.509		9.853	-11.761		9.853	-16.95		9.275	-2.489		10.434	-3.371		10.431	-12.356		9.853	-7.229
10.464	-5.294		10.462	-7.418		9.881	-11.762		9.881	-17.025		9.302	-2.742		10.464	-3.396		10.461	-12.351		9.881	-7.245
10.494	-5.216		10.492	-7.08		9.91	-11.736		9.91	-16.792		9.329	-2.952		10.494	-3.382		10.491	-12.338		9.91	-7.222
10.523	-5.125		10.522	-7.144		9.938	-11.618		9.938	-16.882		9.355	-2.74		10.523	-3.569		10.521	-12.495		9.938	-7.339
10.553	-4.877		10.552	-6.873		9.966	-11.344		9.966	-16.945		9.382	-2.632		10.553	-3.312		10.551	-12.454		9.966	-7.276
10.583	-4.702		10.582	-6.476		9.995	-11.367		9.995	-16.884		9.409	-2.922		10.583	-3.428		10.581	-12.386		9.995	-7.077
10.613	-4.526		10.612	-6.481		10.023	-11.486		10.023	-16.786		9.435	-2.898		10.613	-3.141		10.611	-12.512		10.023	-7.007
10.643	-4.282		10.642	-6.248		10.051	-11.169		10.051	-16.888		9.462	-2.924		10.643	-3.425		10.641	-12.618		10.051	-7
10.673	-4.111		10.672	-5.861		10.08	-11.158		10.08	-16.816		9.488	-3.114		10.673	-3.177		10.671	-12.482		10.08	-7.105
10.703	-3.887		10.702	-5.965		10.108	-10.96		10.108	-16.82		9.515	-3.102		10.703	-3.062		10.701	-12.77		10.108	-7.236
10.733	-3.933		10.732	-5.865		10.136	-10.886		10.136	-16.586		9.542	-2.91		10.733	-2.979		10.731	-13.009		10.136	-7.535
10.763	-3.635		10.762	-5.425		10.165	-11.032		10.165	-16.516		9.568	-2.745		10.763	-2.868		10.761	-13.168		10.165	-7.158
10.793	-3.056		10.792	-5.3		10.193	-10.914		10.193	-16.597		9.595	-2.974		10.793	-2.823		10.791	-13.25		10.193	-7.147
10.823	-2.846		10.822	-5.199		10.221	-10.618		10.221	-16.766		9.622	-2.692		10.823	-2.693		10.821	-13.301		10.221	-6.994
10.853	-2.792		10.852	-4.85		10.25	-10.438		10.25	-16.547		9.648	-2.917		10.853	-2.519		10.851	-13.625		10.25	-7.573
10.883	-2.537		10.882	-4.779		10.278	-10.37		10.278	-16.381		9.675	-2.872		10.883	-2.5		10.881	-13.406		10.278	-7.481
10.913	-2.361		10.912	-4.386		10.306	-10.198		10.306	-16.438		9.702	-3.095		10.913	-2.404		10.911	-13.331		10.306	-7.31
10.943	-1.87		10.942	-4.075		10.334	-10.364		10.334	-16.14		9.728	-3.031		10.943	-2.659		10.941	-13.677		10.334	-7.387
10.973	-1.605		10.972	-3.802		10.363	-10.048		10.363	-15.96		9.755	-2.9		10.973	-2.187		10.97	-13.546		10.363	-7.064
11.003	-1.525		11.002	-3.569		10.391	-9.97		10.391	-16.183		9.782	-2.933		11.003	-2.227		11	-13.78		10.391	-7.478
11.033	-1.096		11.032	-2.936		10.419	-9.813		10.419	-16.293		9.808	-2.742		11.033	-1.966		11.03	-13.514		10.419	-7.523
11.063	-0.548		11.062	-2.663		10.448	-9.698		10.448	-16.178		9.835	-3		11.063	-1.977		11.06	-14.176		10.448	-7.645
11.093	-0.173		11.092	-2.235		10.476	-9.465		10.476	-16.081		9.862	-3.121		11.093	-2.192		11.09	-14.06		10.476	-7.446
11.123	-0.055		11.122	-1.709		10.504	-9.438		10.504	-15.905		9.888	-3.131		11.123	-1.896		11.12	-14.479		10.504	-7.477
11.153	0.096		11.152	-1.153		10.533	-9.432		10.533	-15.696		9.915	-3.13		11.153	-1.856		11.15	-14.531		10.533	-7.561
11.183	0.311		11.182	-0.521		10.561	-9.155		10.561	-15.67		9.942	-3.101		11.183	-1.646		11.18	-14.502		10.561	-7.859
11.213	0.997		11.212	0.001		10.589	-8.999		10.589	-15.456		9.968	-3.362		11.213	-1.558		11.21	-14.637		10.589	-7.664
11.243	1.378		11.242	0.59		10.618	-9.087		10.618	-15.312		9.995	-2.927		11.243	-1.619		11.24	-14.815		10.618	-7.526
11.273	1.906		11.272	1.349		10.646	-9.074		10.646	-15.08		10.022	-3.184		11.273	-1.505		11.27	-14.615		10.646	-7.608
11.303	2.431		11.302	2.103		10.674	-8.738		10.674	-14.927		10.048	-2.972		11.303	-1.486		11.3	-14.98		10.674	-7.568
11.333	3.083		11.332	2.59		10.703	-8.415		10.703	-14.825		10.075	-3.268		11.333	-1.576		11.33	-14.691		10.703	-7.867
11.363	3.572		11.362	3.687		10.731	-8.116		10.731	-14.76		10.101	-3.242		11.363	-1.392		11.36	-15.149		10.731	-7.563
11.393	4.071		11.392	4.434		10.759	-8.032		10.759	-14.607		10.128	-3.498		11.393	-1.392		11.39	-14.916		10.759	-7.947
11.423	4.699		11.422	5.437		10.787	-7.893		10.787	-14.44		10.155	-3.335		11.423	-1.11		11.42	-15.041		10.787	-8.083
11.453	5.476		11.451	6.662		10.816	-8.004		10.816	-14.277		10.181	-3.316		11.453	-1.006		11.45	-15.024		10.816	-7.943
11.483	6.134		11.481	7.491		10.844	-7.685		10.844	-13.941		10.208	-3.378		11.483	-0.932		11.48	-15.306		10.844	-8.006
11.513	6.655		11.511	9.178		10.872	-7.696		10.872	-13.91		10.235	-3.175		11.513	-0.88		11.51	-15.039		10.872	-8.003
11.543	7.602		11.541	10.976		10.901	-7.432		10.901	-13.897		10.261	-3.131		11.543	-0.919		11.54	-15.322		10.901	-8.154
11.573	8.363		11.571	13.518		10.929	-7.225		10.929	-13.42		10.288	-3.023		11.573	-0.929		11.57	-15.553		10.929	-8.128
11.603	8.959		11.601	16.439		10.957	-7.091		10.957	-13.375		10.315	-2.983		11.603	-0.914		11.6	-15.602		10.957	-8.138
11.633	9.791		11.631	19.959		10.986	-6.968		10.986	-12.97		10.341	-3.105		11.633	-0.913		11.63	-15.644		10.986	-8.23
11.663	10.527		11.661	24.091		11.014	-6.727		11.014	-12.877		10.368	-2.899		11.663	-0.722		11.66	-15.7		11.014	-8.246
11.693	11.547		11.691	28.703		11.042	-6.375		11.042	-12.523		10.395	-2.998		11.693	-0.46		11.69	-15.913		11.042	-8.521
11.723	12.217		11.721	33.169		11.071	-6.323		11.071	-12.299		10.421	-2.636		11.723	-0.396		11.72	-15.966		11.071	-8.33
11.753	13.056		11.751	37.851		11.099	-5.926		11.099	-12.053		10.448	-2.847		11.753	-0.398		11.75	-15.81		11.099	-8.311
11.783	13.823		11.781	42.12		11.127	-5.83		11.127	-11.644		10.475	-2.798		11.783	-0.289		11.78	-16.25		11.127	-8.526
11.813	14.931		11.811	46.517		11.156	-5.457		11.156	-11.271		10.501	-2.788		11.813	-0.391		11.81	-16.061		11.156	-8.508
11.843	16.188		11.841	50.381		11.184	-4.677		11.184	-10.816		10.528	-2.699		11.843	-0.071		11.84	-16.287		11.184	-8.583
11.873	17.88		11.871	54.208		11.212	-4.534		11.212	-10.532		10.555	-2.735		11.873	0.111		11.87	-16.213		11.212	-8.882
11.903	20.31		11.901	58.244		11.24	-4.323		11.24	-9.89		10.581	-2.679		11.903	0.004		11.9	-16.188		11.24	-8.562
11.933	26.074		11.931	63.654		11.269	-3.843		11.269	-9.766		10.608	-2.695		11.933	-0.029		11.93	-16.49		11.269	-8.834
11.963	37.619		11.961	70.605		11.297	-3.351		11.297	-9.143		10.635	-2.587		11.963	0.155		11.96	-16.71		11.297	-8.862
11.993	54.835		11.991	79.519		11.325	-2.961		11.325	-8.202		10.661	-2.32		11.993	0.015		11.99	-16.613		11.325	-8.821
12.023	74.713		12.021	90.018		11.354	-2.502		11.354	-7.695		10.688	-2.459		12.023	0.487		12.02	-16.615		11.354	-9.006
12.053	94.568		12.051	100.962		11.382	-1.71		11.382	-7.171		10.715	-2.4		12.053	0.931		12.05	-16.597		11.382	-9.058
12.083	113.236		12.081	111.841		11.41	-1.504		11.41	-6.403		10.741	-2.245		12.083	0.704		12.08	-16.463		11.41	-9.178
12.112	129.874		12.111	121.376		11.439	-0.498		11.439	-5.798		10.768	-2.378		12.112	0.574		12.11	-16.585		11.439	-9.037
12.142	143.075		12.141	129.369		11.467	-0.186		11.467	-5.592		10.794	-2.447		12.142	0.521		12.139	-16.787		11.467	-9.287
12.172	154.124		12.171	136.046		11.495	0.365		11.495	-4.686		10.821	-2.098		12.172	0.733		12.169	-16.614		11.495	-9.336
12.202	162.658		12.201	140.906		11.524	0.903		11.524	-3.864		10.848	-2.169		12.202	0.832		12.199	-16.664		11.524	-9.295
12.232	169.214		12.231	143.979		11.552	1.532		11.552	-3.282		10.874	-2.267		12.232	1.045		12.229	-16.72		11.552	-9.547
12.262	173.626		12.261	145.735		11.58	1.995		11.58	-2.252		10.901	-2.112		12.262	1.191		12.259	-16.96		11.58	-9.692
12.292	175.915		12.291	146.125		11.609	2.436		11.609	-1.284		10.928	-1.962		12.292	1.29		12.289	-16.675		11.609	-9.627
12.322	176.416		12.321	145.555		11.637	3.294		11.637	-0.791		10.954	-1.826		12.322	1.088		12.319	-16.962		11.637	-9.675
12.352	176.436		12.351	143.81		11.665	3.756		11.665	0.008		10.981	-1.509		12.352	1.497		12.349	-16.924		11.665	-9.696
12.382	174.827		12.381	141.452		11.693	4.243		11.693	0.701		11.008	-0.835		12.382	1.371		12.379	-17.019		11.693	-9.789
12.412	172.709		12.411	138.845		11.722	5.374		11.722	1.624		11.034	-0.777		12.412	1.595		12.409	-17.082		11.722	-9.771
12.442	169.842		12.441	135.9		11.75	6.078		11.75	2.367		11.061	-0.609		12.442	1.591		12.439	-17.05		11.75	-9.964
12.472	166.72		12.471	132.458		11.778	6.971		11.778	3.587		11.088	-0.471		12.472	1.442		12.469	-17.181		11.778	-10.002
12.502	163.147		12.501	128.689		11.807	7.483		11.807	4.794		11.114	-0.025		12.502	1.606		12.499	-17.065		11.807	-10.08
12.532	159.352		12.531	124.754		11.835	8.558		11.835	6.4		11.141	0.091		12.532	1.396		12.529	-17.276		11.835	-10.442
12.562	154.87		12.561	120.739		11.863	10.023		11.863	8.625		11.168	0.315		12.562	1.724		12.559	-17.541		11.863	-10.36
12.592	150.312		12.591	116.682		11.892	11.786		11.892	12.811		11.194	0.69		12.592	1.942		12.589	-17.244		11.892	-10.437
12.622	145.763		12.621	112.137		11.92	15.352		11.92	20.234		11.221	0.833		12.622	1.85		12.619	-17.259		11.92	-10.56
12.652	140.714		12.651	107.803		11.948	21.891		11.948	31.524		11.248	1.084		12.652	1.694		12.649	-17.394		11.948	-10.307
12.682	135.834		12.681	103.669		11.977	31.878		11.977	46.845		11.274	1.595		12.682	1.729		12.679	-17.182		11.977	-10.68
12.712	130.944		12.711	99.334		12.005	45.429		12.005	64.659		11.301	2.062		12.712	1.52		12.709	-17.226		12.005	-10.891
12.742	126.136		12.741	95.221		12.033	61.084		12.033	82.401		11.328	2.344		12.742	1.89		12.739	-17.247		12.033	-10.893
12.772	121.568		12.771	91.322		12.062	76.607		12.062	98.519		11.354	2.992		12.772	1.777		12.769	-17.256		12.062	-11.041
12.802	116.785		12.8	87.632		12.09	92.243		12.09	112.695		11.381	3.343		12.802	1.779		12.799	-17.352		12.09	-11.108
12.832	112.316		12.83	83.967		12.118	105.646		12.118	124.693		11.407	4.519		12.832	1.767		12.829	-17.331		12.118	-11.162
12.862	108.381		12.86	80.75		12.147	117.517		12.147	134.784		11.434	4.993		12.862	2.051		12.859	-17.455		12.147	-11.402
12.892	103.844		12.89	77.562		12.175	127.472		12.175	142.873		11.461	5.583		12.892	2.209		12.889	-17.279		12.175	-11.657
12.922	100.375		12.92	74.233		12.203	136.215		12.203	149.235		11.487	6.138		12.922	1.926		12.919	-16.962		12.203	-11.747
12.952	96.143		12.95	71.374		12.231	143.087		12.231	154.219		11.514	6.768		12.952	1.995		12.949	-17.19		12.231	-11.885
12.982	92.57		12.98	68.175		12.26	148.198		12.26	157.401		11.541	7.52		12.982	2.315		12.979	-17.129		12.26	-11.762
13.012	89.183		13.01	65.341		12.288	151.648		12.288	159.384		11.567	8.052		13.012	2.221		13.009	-17.139		12.288	-11.845
13.042	85.853		13.04	63.012		12.316	154.085		12.316	160.2		11.594	8.723		13.042	1.951		13.039	-16.971		12.316	-12.001
13.072	82.625		13.07	60.772		12.345	154.74		12.345	159.728		11.621	9.376		13.072	2.115		13.069	-17.06		12.345	-12.244
13.102	79.719		13.1	58.129		12.373	154.533		12.373	158.65		11.647	9.711		13.102	2.24		13.099	-16.612		12.373	-12.322
13.132	76.459		13.13	55.809		12.401	153.448		12.401	156.664		11.674	10.575		13.132	2.054		13.129	-16.779		12.401	-12.14
13.162	73.537		13.16	53.683		12.43	151.696		12.43	154.472		11.701	11.043		13.162	2.163		13.159	-16.76		12.43	-12.054
13.192	70.842		13.19	51.312		12.458	149.04		12.458	151.3		11.727	12.08		13.192	1.98		13.189	-16.636		12.458	-12.35
13.222	68.426		13.22	49.099		12.486	145.489		12.486	148.197		11.754	12.883		13.222	2.409		13.219	-16.478		12.486	-12.193
13.252	65.736		13.25	47.311		12.515	141.387		12.515	144.437		11.781	13.999		13.252	2.145		13.249	-16.487		12.515	-12.47
13.282	63.059		13.28	45.367		12.543	136.852		12.543	140.627		11.807	15.155		13.282	2.075		13.278	-16.383		12.543	-12.355
13.312	60.871		13.31	43.304		12.571	132.352		12.571	136.074		11.834	16.486		13.312	2.504		13.308	-16.177		12.571	-12.379
13.342	58.314		13.34	41.496		12.6	127.823		12.6	131.598		11.861	18.266		13.342	2.181		13.338	-16.193		12.6	-12.243
13.372	55.765		13.37	39.425		12.628	123.587		12.628	127.052		11.887	21.576		13.372	2.163		13.368	-16.374		12.628	-12.388
13.402	53.294		13.4	37.903		12.656	118.687		12.656	122.683		11.914	28.1		13.402	2.302		13.398	-16.006		12.656	-12.528
13.432	51.117		13.43	36.181		12.684	114.486		12.684	117.98		11.941	37.859		13.432	2.192		13.428	-15.899		12.684	-12.666
13.462	49.194		13.46	34.455		12.713	110.054		12.713	113.552		11.967	51.462		13.462	2.214		13.458	-15.675		12.713	-12.705
13.492	47.111		13.49	32.623		12.741	105.963		12.741	108.737		11.994	67.635		13.492	1.886		13.488	-15.428		12.741	-12.737
13.522	44.851		13.52	31.385		12.769	101.963		12.769	104.785		12.021	84.056		13.522	2.245		13.518	-15.474		12.769	-12.58
13.552	42.76		13.55	29.947		12.798	97.524		12.798	100.582		12.047	101.49		13.552	2.373		13.548	-15.402		12.798	-12.668
13.582	40.903		13.58	28.263		12.826	94.042		12.826	96.468		12.074	118.114		13.582	2.452		13.578	-15.25		12.826	-12.846
13.612	38.885		13.61	26.92		12.854	90.692		12.854	93.06		12.1	132.593		13.612	2.178		13.608	-15.035		12.854	-12.751
13.642	37.166		13.64	25.46		12.883	87.33		12.883	88.987		12.127	145.212		13.642	2.201		13.638	-15.143		12.883	-12.379
13.672	35.369		13.67	24.199		12.911	83.905		12.911	85.296		12.154	155.555		13.672	1.91		13.668	-15.056		12.911	-12.354
13.702	33.215		13.7	22.854		12.939	80.498		12.939	81.843		12.18	164.04		13.702	2.111		13.698	-14.864		12.939	-12.536
13.731	31.745		13.73	21.494		12.968	77.477		12.968	78.924		12.207	170.465		13.731	1.829		13.728	-14.523		12.968	-12.709
13.761	30.099		13.76	20.297		12.996	74.666		12.996	75.932		12.234	175.217		13.761	1.798		13.758	-14.685		12.996	-12.663
13.791	28.44		13.79	18.986		13.024	71.888		13.024	73.085		12.26	178.523		13.791	2.043		13.788	-14.475		13.024	-12.647
13.821	26.57		13.82	17.604		13.053	69.361		13.053	69.887		12.287	180.612		13.821	1.833		13.818	-14.696		13.053	-12.729
13.851	25.174		13.85	16.347		13.081	66.736		13.081	67.048		12.314	181.228		13.851	1.675		13.848	-14.395		13.081	-12.602
13.881	23.477		13.88	15.351		13.109	64.467		13.109	64.747		12.34	180.727		13.881	1.853		13.878	-14.306		13.109	-12.729
13.911	21.849		13.91	13.906		13.137	62.087		13.137	62.024		12.367	179.035		13.911	1.839		13.908	-14.297		13.137	-12.407
13.941	20.419		13.94	12.997		13.166	59.666		13.166	59.251		12.394	176.124		13.941	1.568		13.938	-14.052		13.166	-12.583
13.971	18.9		13.97	11.95		13.194	57.313		13.194	56.78		12.42	172.614		13.971	1.391		13.968	-13.905		13.194	-12.437
14.001	17.559		14	10.807		13.222	55.179		13.222	54.819		12.447	168.453		14.001	1.431		13.998	-13.806		13.222	-12.673
14.031	16		14.03	9.545		13.251	52.727		13.251	52.586		12.474	163.544		14.031	1.432		14.028	-13.999		13.251	-12.526
14.061	14.534		14.06	8.767		13.279	50.669		13.279	50.303		12.5	158.417		14.061	1.13		14.058	-13.888		13.279	-12.56
14.091	13.478		14.09	7.685		13.307	48.589		13.307	48.201		12.527	152.941		14.091	1.206		14.088	-13.854		13.307	-12.352
14.121	12.163		14.12	6.863		13.336	46.511		13.336	46.077		12.554	147.298		14.121	1.303		14.118	-13.974		13.336	-12.493
14.151	10.751		14.149	5.904		13.364	44.597		13.364	43.949		12.58	141.566		14.151	1.45		14.148	-13.841		13.364	-12.712
14.181	9.515		14.179	5.239		13.392	42.75		13.392	42.234		12.607	135.837		14.181	1.317		14.178	-13.769		13.392	-12.252
14.211	8.421		14.209	4.536		13.421	40.904		13.421	40.263		12.634	129.92		14.211	1.118		14.208	-13.718		13.421	-12.257
14.241	7.532		14.239	3.828		13.449	39.109		13.449	38.083		12.66	124.375		14.241	1.128		14.238	-13.538		13.449	-11.974
14.271	6.393		14.269	2.683		13.477	37.406		13.477	36.478		12.687	118.584		14.271	1.369		14.268	-13.706		13.477	-11.977
14.301	5.336		14.299	2.189		13.506	35.918		13.506	34.978		12.713	112.838		14.301	1.284		14.298	-13.679		13.506	-12.093
14.331	4.417		14.329	1.729		13.534	33.971		13.534	32.93		12.74	107.859		14.331	1.215		14.328	-13.578		13.534	-12.01
14.361	3.501		14.359	1.06		13.562	32.665		13.562	31.321		12.767	102.456		14.361	1.164		14.358	-13.755		13.562	-12.068
14.391	2.521		14.389	0.716		13.591	30.534		13.591	29.573		12.793	97.303		14.391	1.17		14.388	-13.661		13.591	-11.843
14.421	1.756		14.419	0.118		13.619	29.151		13.619	27.962		12.82	92.975		14.421	1.08		14.417	-13.719		13.619	-11.878
14.451	0.984		14.449	-0.373		13.647	27.767		13.647	26.243		12.847	88.403		14.451	1.046		14.447	-13.761		13.647	-11.893
14.481	0.105		14.479	-0.573		13.675	26.553		13.675	24.839		12.873	84.031		14.481	0.715		14.477	-13.691		13.675	-11.907
14.511	-0.752		14.509	-0.9		13.704	24.854		13.704	23.596		12.9	79.865		14.511	0.978		14.507	-13.425		13.704	-11.682
14.541	-1.532		14.539	-1.287		13.732	23.264		13.732	22.001		12.927	76.104		14.541	0.95		14.537	-13.316		13.732	-11.518
14.571	-2.122		14.569	-1.349		13.76	21.893		13.76	20.402		12.953	72.432		14.571	0.808		14.567	-13.319		13.76	-11.538
14.601	-2.75		14.599	-1.748		13.789	20.244		13.789	19.283		12.98	69.495		14.601	0.824		14.597	-13.111		13.789	-11.462
14.631	-3.283		14.629	-2.093		13.817	18.867		13.817	17.603		13.007	66.032		14.631	0.874		14.627	-12.922		13.817	-11.353
14.661	-3.757		14.659	-2.217		13.845	17.4		13.845	16.363		13.033	63.165		14.661	1.175		14.657	-12.843		13.845	-11.298
14.691	-4.489		14.689	-2.301		13.874	16.41		13.874	14.897		13.06	60.195		14.691	0.903		14.687	-12.717		13.874	-11.191
14.721	-4.992		14.719	-2.348		13.902	14.942		13.902	13.727		13.087	57.724		14.721	0.994		14.717	-12.435		13.902	-11.145
14.751	-5.259		14.749	-2.643		13.93	14.075		13.93	12.368		13.113	55.084		14.751	0.939		14.747	-12.592		13.93	-11.426
14.781	-5.872		14.779	-2.27		13.959	12.657		13.959	11.081		13.14	52.544		14.781	0.711		14.777	-12.574		13.959	-11.012
14.811	-6.306		14.809	-2.312		13.987	11.488		13.987	9.797		13.167	50.42		14.811	0.797		14.807	-12.723		13.987	-11.222
14.841	-6.788		14.839	-1.887		14.015	10.29		14.015	8.812		13.193	48.102		14.841	0.933		14.837	-12.557		14.015	-11.051
14.871	-6.965		14.869	-1.482		14.044	9.259		14.044	7.691		13.22	45.985		14.871	1.057		14.867	-12.339		14.044	-11.24
14.901	-7.175		14.899	-0.852		14.072	8.227		14.072	6.486		13.247	44.152		14.901	1.116		14.897	-12.036		14.072	-11.062
14.931	-7.646		14.929	-0.106		14.1	7.062		14.1	5.114		13.273	42.196		14.931	1.287		14.927	-11.82		14.1	-11.187
14.961	-7.88		14.959	0.643		14.128	6.298		14.128	4.168		13.3	40.282		14.961	1.27		14.957	-11.711		14.128	-11.045
14.991	-8.283		14.989	1.163		14.157	5.602		14.157	3.18		13.327	38.54		14.991	1.49		14.987	-11.577		14.157	-10.933
15.021	-8.403		15.019	1.998		14.185	4.722		14.185	2.301		13.353	36.625		15.021	1.765		15.017	-11.381		14.185	-10.779
15.051	-8.776		15.049	2.548		14.213	3.791		14.213	1.09		13.38	34.946		15.051	2.351		15.047	-11.242		14.213	-10.767
15.081	-8.897		15.079	2.731		14.242	3.071		14.242	0.036		13.406	33.468		15.081	3.272		15.077	-11.198		14.242	-10.829
15.111	-9.092		15.109	3.025		14.27	2.218		14.27	-0.629		13.433	31.813		15.111	3.675		15.107	-11.009		14.27	-10.785
15.141	-9.354		15.139	3.356		14.298	1.562		14.298	-1.501		13.46	30.295		15.141	5.062		15.137	-10.578		14.298	-10.635
15.171	-9.654		15.169	3.609		14.327	1.059		14.327	-2.54		13.486	28.814		15.171	6.218		15.167	-10.5		14.327	-10.831
15.201	-9.779		15.199	3.633		14.355	0.09		14.355	-3.29		13.513	27.398		15.201	7.439		15.197	-9.919		14.355	-10.948
15.231	-9.962		15.229	3.805		14.383	-0.566		14.383	-3.989		13.54	26.088		15.231	8.739		15.227	-9.447		14.383	-10.371
15.261	-9.954		15.259	3.766		14.412	-1.195		14.412	-4.681		13.566	24.713		15.261	9.793		15.257	-9.104		14.412	-10.409
15.291	-10.189		15.289	3.969		14.44	-1.884		14.44	-5.396		13.593	23.494		15.291	10.468		15.287	-8.833		14.44	-10.368
15.321	-10.153		15.319	4.36		14.468	-2.226		14.468	-5.973		13.62	22.043		15.321	11.331		15.317	-8.121		14.468	-10.262
15.35	-10.269		15.349	4.808		14.497	-2.47		14.497	-6.588		13.646	21.084		15.35	11.867		15.347	-7.678		14.497	-10.305
15.38	-10.412		15.379	5.648		14.525	-2.996		14.525	-7.24		13.673	20.102		15.38	12.3		15.377	-6.821		14.525	-10.201
15.41	-10.622		15.409	6.722		14.553	-3.512		14.553	-7.729		13.7	19.186		15.41	12.67		15.407	-5.589		14.553	-10.173
15.44	-10.434		15.439	8.264		14.581	-3.756		14.581	-8.015		13.726	18.384		15.44	12.942		15.437	-3.846		14.581	-9.878
15.47	-10.671		15.469	10.472		14.61	-4.152		14.61	-8.767		13.753	17.37		15.47	13.417		15.467	-1.704		14.61	-9.928
15.5	-10.534		15.498	12.93		14.638	-4.466		14.638	-9.191		13.78	16.229		15.5	14.164		15.497	0.658		14.638	-9.9
15.53	-10.802		15.528	15.962		14.666	-4.694		14.666	-9.626		13.806	15.24		15.53	15.348		15.527	4.102		14.666	-9.631
15.56	-10.503		15.558	19.648		14.695	-4.968		14.695	-10.021		13.833	14.607		15.56	17.467		15.557	8.304		14.695	-9.787
15.59	-10.564		15.588	23.638		14.723	-5.043		14.723	-10.173		13.86	13.643		15.59	20.334		15.586	13.14		14.723	-9.644
15.62	-10.599		15.618	28.112		14.751	-4.847		14.751	-10.473		13.886	12.845		15.62	24.286		15.616	18.8		14.751	-9.368
15.65	-10.559		15.648	33.197		14.78	-4.74		14.78	-10.794		13.913	11.948		15.65	28.995		15.646	25.206		14.78	-9.271
15.68	-10.539		15.678	38.345		14.808	-5.142		14.808	-11.155		13.94	11.068		15.68	34.231		15.676	32.742		14.808	-9.307
15.71	-10.717		15.708	43.246		14.836	-5.064		14.836	-11.462		13.966	10.436		15.71	40.269		15.706	40.884		14.836	-9.524
15.74	-10.595		15.738	48.511		14.865	-4.617		14.865	-11.59		13.993	9.709		15.74	46.749		15.736	49.318		14.865	-9.606
15.77	-10.574		15.768	53.355		14.893	-4.483		14.893	-11.573		14.019	9.209		15.77	53.213		15.766	57.925		14.893	-9.307
15.8	-10.592		15.798	57.935		14.921	-3.879		14.921	-11.758		14.046	8.527		15.8	60.598		15.796	66.323		14.921	-9.225
15.83	-10.6		15.828	61.931		14.95	-2.971		14.95	-11.725		14.073	7.939		15.83	67.713		15.826	74.354		14.95	-9.161
15.86	-10.449		15.858	64.938		14.978	-2.395		14.978	-11.897		14.099	7.446		15.86	74.421		15.856	80.976		14.978	-9.173
15.89	-10.637		15.888	67.612		15.006	-1.63		15.006	-12.186		14.126	6.79		15.89	80.653		15.886	87.203		15.006	-9.092
15.92	-10.482		15.918	69.414		15.034	-1.069		15.034	-12.065		14.153	5.875		15.92	85.97		15.916	92.172		15.034	-9.323
15.95	-10.74		15.948	70.328		15.063	-0.414		15.063	-11.909		14.179	5.733		15.95	90.42		15.946	95.306		15.063	-8.938
15.98	-10.598		15.978	70.704		15.091	0.253		15.091	-11.674		14.206	5.261		15.98	94.121		15.976	97.449		15.091	-8.866
16.01	-10.606		16.008	69.594		15.119	0.617		15.119	-11.669		14.233	4.628		16.01	96.5		16.006	98.133		15.119	-8.892
16.04	-10.612		16.038	68.394		15.148	0.95		15.148	-11.576		14.259	3.966		16.04	98.423		16.036	97.543		15.148	-8.925
16.07	-10.512		16.068	66.574		15.176	1.281		15.176	-11.359		14.286	3.547		16.07	98.933		16.066	96.489		15.176	-8.666
16.1	-10.516		16.098	64.13		15.204	1.368		15.204	-11.194		14.313	3.098		16.1	98.369		16.096	93.724		15.204	-8.799
16.13	-10.627		16.128	61.634		15.233	1.757		15.233	-10.992		14.339	2.537		16.13	97.515		16.126	90.519		15.233	-8.808
16.16	-10.507		16.158	58.597		15.261	1.953		15.261	-10.706		14.366	2.252		16.16	95.426		16.156	86.916		15.261	-8.68
16.19	-10.533		16.188	55.398		15.289	2.133		15.289	-9.996		14.393	2.227		16.19	93.134		16.186	83.043		15.289	-8.32
16.22	-10.432		16.218	51.913		15.318	2.263		15.318	-9.119		14.419	1.809		16.22	90.235		16.216	78.894		15.318	-8.532
16.25	-10.393		16.248	48.961		15.346	2.698		15.346	-8.156		14.446	1.269		16.25	86.616		16.246	74.425		15.346	-8.239
16.28	-10.251		16.278	45.499		15.374	3.613		15.374	-6.962		14.473	1.142		16.28	83.083		16.276	70.147		15.374	-8.316
16.31	-10.285		16.308	42.053		15.403	4.823		15.403	-5.624		14.499	0.859		16.31	79.238		16.306	65.702		15.403	-8.422
16.34	-10.233		16.338	39.074		15.431	6.269		15.431	-3.697		14.526	0.664		16.34	75.585		16.336	60.696		15.431	-8.343
16.37	-10.315		16.368	35.866		15.459	8.258		15.459	-1.554		14.553	0.281		16.37	71.772		16.366	56.247		15.459	-7.948
16.4	-10.37		16.398	32.656		15.488	11.259		15.488	1.468		14.579	0.415		16.4	67.841		16.396	51.824		15.488	-7.939
16.43	-10.203		16.428	29.56		15.516	15.031		15.516	5.025		14.606	0.075		16.43	63.996		16.426	47.645		15.516	-8.229
16.46	-10.148		16.458	27.038		15.544	20.159		15.544	9.127		14.632	-0.094		16.46	60.427		16.456	43.507		15.544	-8.136
16.49	-10.322		16.488	24.418		15.572	26.017		15.572	13.498		14.659	-0.112		16.49	56.984		16.486	39.712		15.572	-7.92
16.52	-10.199		16.518	21.706		15.601	32.745		15.601	19.601		14.686	-0.214		16.52	53.417		16.516	36.236		15.601	-7.992
16.55	-10.093		16.548	19.248		15.629	40.874		15.629	26.104		14.712	-0.226		16.55	50.294		16.546	32.599		15.629	-7.634
16.58	-9.906		16.578	16.975		15.657	50.081		15.657	33.277		14.739	-0.479		16.58	47.137		16.576	29.23		15.657	-7.717
16.61	-9.889		16.608	14.779		15.686	59.951		15.686	40.833		14.766	-0.782		16.61	44.183		16.606	25.909		15.686	-7.811
16.64	-9.961		16.638	12.857		15.714	70.861		15.714	49.13		14.792	-0.507		16.64	41.32		16.636	23.038		15.714	-7.632
16.67	-9.937		16.668	10.924		15.742	82.053		15.742	57.284		14.819	-0.259		16.67	38.677		16.666	20.131		15.742	-7.965
16.7	-9.892		16.698	9.125		15.771	93.796		15.771	65.168		14.846	-0.4		16.7	36.289		16.696	17.648		15.771	-7.908
16.73	-9.639		16.728	7.523		15.799	104.791		15.799	72.889		14.872	-0.508		16.73	33.915		16.725	15.112		15.799	-7.932
16.76	-9.491		16.758	5.933		15.827	115.096		15.827	80.101		14.899	-0.618		16.76	31.441		16.755	12.818		15.827	-7.945
16.79	-9.59		16.788	4.158		15.856	125.173		15.856	86.727		14.926	-0.561		16.79	29.508		16.785	10.412		15.856	-7.73
16.82	-9.422		16.818	2.717		15.884	133.985		15.884	92.021		14.952	-0.549		16.82	27.549		16.815	8.575		15.884	-7.634
16.85	-9.469		16.847	1.48		15.912	141.459		15.912	96.12		14.979	-0.629		16.85	25.908		16.845	6.66		15.912	-7.763
16.88	-9.53		16.877	0.251		15.941	147.086		15.941	99.173		15.006	-0.404		16.88	24.179		16.875	5.017		15.941	-7.955
16.91	-9.477		16.907	-0.886		15.969	151.187		15.969	100.814		15.032	-0.297		16.91	22.516		16.905	3.136		15.969	-7.681
16.94	-9.383		16.937	-1.957		15.997	154.183		15.997	101.438		15.059	-0.164		16.94	21.137		16.935	1.555		15.997	-7.572
16.969	-9.156		16.967	-3.037		16.025	155.746		16.025	101.229		15.086	-0.137		16.969	19.939		16.965	0.195		16.025	-7.627
16.999	-9.2		16.997	-3.991		16.054	155.783		16.054	99.498		15.112	-0.201		16.999	18.7		16.995	-1.095		16.054	-7.715
17.029	-9.114		17.027	-4.699		16.082	154.571		16.082	97.544		15.139	0.255		17.029	17.584		17.025	-2.392		16.082	-7.801
17.059	-9.251		17.057	-5.636		16.11	152.502		16.11	94.989		15.166	0.399		17.059	16.558		17.055	-3.627		16.11	-7.632
17.089	-9.293		17.087	-6.337		16.139	148.925		16.139	91.479		15.192	0.685		17.089	15.588		17.085	-4.68		16.139	-7.512
17.119	-9.287		17.117	-6.896		16.167	144.992		16.167	87.588		15.219	0.702		17.119	14.603		17.115	-5.744		16.167	-7.524
17.149	-9.143		17.147	-7.476		16.195	140.136		16.195	83.661		15.246	1.052		17.149	13.856		17.145	-6.483		16.195	-7.621
17.179	-9.254		17.177	-8.183		16.224	135.215		16.224	79.308		15.272	1.341		17.179	13.077		17.175	-7.441		16.224	-7.371
17.209	-9.345		17.207	-9.122		16.252	129.798		16.252	74.714		15.299	1.815		17.209	12.564		17.205	-8.054		16.252	-7.211
17.239	-9.091		17.237	-9.5		16.28	123.858		16.28	70.447		15.325	2.287		17.239	12.082		17.235	-8.919		16.28	-7.515
17.269	-9.395		17.267	-9.941		16.309	117.772		16.309	65.971		15.352	2.772		17.269	11.497		17.265	-9.777		16.309	-7.769
17.299	-9.217		17.297	-10.239		16.337	111.638		16.337	61.617		15.379	3.74		17.299	10.875		17.295	-10.507		16.337	-7.869
17.329	-9.046		17.327	-10.497		16.365	105.847		16.365	57.343		15.405	4.54		17.329	10.439		17.325	-11.068		16.365	-7.993
17.359	-9.076		17.357	-10.865		16.394	99.796		16.394	53.07		15.432	5.499		17.359	9.96		17.355	-11.349		16.394	-7.745
17.389	-8.844		17.387	-11.153		16.422	93.951		16.422	48.865		15.459	6.622		17.389	9.527		17.385	-11.974		16.422	-7.523
17.419	-8.891		17.417	-11.714		16.45	88.084		16.45	45.153		15.485	7.949		17.419	9.027		17.415	-12.473		16.45	-7.519
17.449	-8.888		17.447	-11.997		16.478	82.463		16.478	41.278		15.512	9.926		17.449	8.911		17.445	-12.578		16.478	-7.591
17.479	-8.878		17.477	-12.11		16.507	76.956		16.507	37.737		15.539	12.233		17.479	8.561		17.475	-12.912		16.507	-7.577
17.509	-8.985		17.507	-12.449		16.535	71.677		16.535	34.221		15.565	14.87		17.509	8.021		17.505	-13.304		16.535	-7.794
17.539	-8.76		17.537	-12.531		16.563	66.58		16.563	30.947		15.592	18.106		17.539	8.345		17.535	-13.758		16.563	-7.746
17.569	-8.873		17.567	-12.913		16.592	61.581		16.592	27.773		15.619	21.98		17.569	8.004		17.565	-13.86		16.592	-7.893
17.599	-8.791		17.597	-13.184		16.62	57.008		16.62	24.535		15.645	26.304		17.599	7.732		17.595	-14.435		16.62	-7.948
17.629	-9.112		17.627	-13.024		16.648	52.58		16.648	21.601		15.672	31.421		17.629	7.631		17.625	-14.224		16.648	-7.879
17.659	-8.767		17.657	-13.489		16.677	48.181		16.677	18.725		15.699	36.968		17.659	7.384		17.655	-14.673		16.677	-7.957
17.689	-9.08		17.687	-13.663		16.705	44.526		16.705	15.828		15.725	43.333		17.689	7.518		17.685	-14.8		16.705	-7.68
17.719	-9.017		17.717	-13.517		16.733	40.789		16.733	13.453		15.752	50.302		17.719	7.353		17.715	-15.101		16.733	-7.955
17.749	-9.009		17.747	-13.437		16.762	37.202		16.762	10.753		15.779	57.818		17.749	7.156		17.745	-15.455		16.762	-7.88
17.779	-8.795		17.777	-13.877		16.79	33.938		16.79	8.227		15.805	65.45		17.779	6.959		17.775	-15.359		16.79	-7.722
17.809	-8.831		17.807	-13.944		16.818	30.647		16.818	6.192		15.832	73.566		17.809	6.601		17.805	-15.832		16.818	-7.87
17.839	-8.916		17.837	-14.01		16.847	27.456		16.847	4.01		15.859	81.389		17.839	6.667		17.835	-15.72		16.847	-8.162
17.869	-8.844		17.867	-14.138		16.875	24.553		16.875	2.237		15.885	88.573		17.869	6.68		17.865	-16.026		16.875	-8.074
17.899	-8.989		17.897	-14.072		16.903	21.909		16.903	0.255		15.912	95.731		17.899	6.805		17.894	-16.011		16.903	-8.075
17.929	-8.835		17.927	-14.131		16.931	19.513		16.931	-1.337		15.938	102.197		17.929	6.599		17.924	-16.116		16.931	-7.923
17.959	-8.537		17.957	-14.26		16.96	16.786		16.96	-3.052		15.965	107.463		17.959	6.406		17.954	-16.202		16.96	-8.255
17.989	-8.824		17.987	-14.327		16.988	14.641		16.988	-4.588		15.992	111.528		17.989	6.475		17.984	-16.279		16.988	-8.019
18.019	-8.61		18.017	-14.136		17.016	12.735		17.016	-5.991		16.018	114.571		18.019	6.633		18.014	-16.195		17.016	-8.047
18.049	-8.781		18.047	-14.425		17.045	11.102		17.045	-7.283		16.045	116.422		18.049	6.486		18.044	-16.541		17.045	-8.14
18.079	-9.09		18.077	-14.388		17.073	9.119		17.073	-8.538		16.072	116.352		18.079	6.164		18.074	-16.57		17.073	-8.118
18.109	-9.098		18.107	-14.355		17.101	7.524		17.101	-9.574		16.098	114.98		18.109	6.129		18.104	-16.744		17.101	-8.23
18.139	-9.012		18.137	-14.39		17.13	5.964		17.13	-10.763		16.125	112.278		18.139	6.229		18.134	-16.721		17.13	-8.247
18.169	-9.218		18.166	-14.345		17.158	4.526		17.158	-11.944		16.152	108.24		18.169	6.178		18.164	-16.753		17.158	-8.492
18.199	-9.231		18.196	-14.201		17.186	3.127		17.186	-12.957		16.178	103.108		18.199	5.712		18.194	-16.758		17.186	-8.418
18.229	-9.265		18.226	-14.487		17.215	2.152		17.215	-13.897		16.205	97.404		18.229	5.693		18.224	-17.168		17.215	-8.531
18.259	-9.085		18.256	-14.328		17.243	0.952		17.243	-14.688		16.232	90.946		18.259	5.761		18.254	-17.273		17.243	-8.478
18.289	-9.274		18.286	-14.253		17.271	-0.19		17.271	-15.592		16.258	84.147		18.289	5.704		18.284	-17.173		17.271	-8.706
18.319	-9.308		18.316	-14.27		17.3	-1.535		17.3	-16.408		16.285	77.212		18.319	5.749		18.314	-17.155		17.3	-8.637
18.349	-9.578		18.346	-14.201		17.328	-2.336		17.328	-17.063		16.312	70.286		18.349	5.364		18.344	-17.517		17.328	-8.682
18.379	-9.562		18.376	-14.242		17.356	-3.022		17.356	-17.651		16.338	63.846		18.379	5.391		18.374	-17.279		17.356	-8.884
18.409	-9.539		18.406	-14.219		17.385	-3.741		17.385	-18.497		16.365	56.918		18.409	5.175		18.404	-17.463		17.385	-8.678
18.439	-9.536		18.436	-14.219		17.413	-4.568		17.413	-19.018		16.392	51.04		18.439	4.929		18.434	-17.476		17.413	-8.891
18.469	-9.866		18.466	-14.125		17.441	-5.07		17.441	-19.19		16.418	45.492		18.469	4.878		18.464	-17.316		17.441	-8.873
18.499	-9.8		18.496	-13.905		17.469	-5.956		17.469	-19.814		16.445	40.125		18.499	4.845		18.494	-17.444		17.469	-8.649
18.529	-9.614		18.526	-14.037		17.498	-6.433		17.498	-20.616		16.472	35.265		18.529	4.658		18.524	-17.324		17.498	-8.725
18.559	-9.542		18.556	-14.181		17.526	-6.698		17.526	-20.972		16.498	30.866		18.559	4.523		18.554	-17.362		17.526	-9.103
18.588	-9.435		18.586	-13.89		17.554	-7.182		17.554	-21.467		16.525	27.022		18.588	4.402		18.584	-17.451		17.554	-9.003
18.618	-9.789		18.616	-14.086		17.583	-7.445		17.583	-21.669		16.552	23.591		18.618	4.048		18.614	-17.638		17.583	-9.356
18.648	-9.685		18.646	-13.912		17.611	-7.846		17.611	-21.977		16.578	20.105		18.648	3.897		18.644	-17.755		17.611	-9.144
18.678	-9.773		18.676	-13.734		17.639	-8.373		17.639	-22.366		16.605	17.003		18.678	3.632		18.674	-17.679		17.639	-9.266
18.708	-9.721		18.706	-13.444		17.668	-8.697		17.668	-22.592		16.631	14.474		18.708	3.76		18.704	-17.62		17.668	-9.212
18.738	-9.538		18.736	-13.38		17.696	-8.943		17.696	-23.026		16.658	12		18.738	3.673		18.734	-17.551		17.696	-9.576
18.768	-9.809		18.766	-13.368		17.724	-9.311		17.724	-23.279		16.685	9.867		18.768	3.686		18.764	-17.344		17.724	-9.571
18.798	-9.979		18.796	-13.401		17.753	-9.564		17.753	-23.183		16.711	7.882		18.798	3.637		18.794	-17.507		17.753	-9.509
18.828	-9.81		18.826	-13.365		17.781	-10.025		17.781	-23.436		16.738	6.294		18.828	3.893		18.824	-17.313		17.781	-9.702
18.858	-9.864		18.856	-12.956		17.809	-9.84		17.809	-23.578		16.765	4.729		18.858	3.974		18.854	-17.456		17.809	-9.758
18.888	-9.803		18.886	-12.771		17.838	-9.896		17.838	-23.836		16.791	3.028		18.888	3.817		18.884	-16.95		17.838	-9.668
18.918	-9.684		18.916	-12.378		17.866	-10.187		17.866	-23.976		16.818	1.969		18.918	3.725		18.914	-17.006		17.866	-9.798
18.948	-9.651		18.946	-12.422		17.894	-10.449		17.894	-24.117		16.845	1.122		18.948	3.958		18.944	-17.111		17.894	-9.693
18.978	-9.658		18.976	-12.134		17.922	-10.032		17.922	-23.99		16.871	0.46		18.978	4.113		18.974	-16.932		17.922	-9.807
19.008	-9.795		19.006	-12.026		17.951	-10.396		17.951	-24.275		16.898	-0.522		19.008	4.174		19.004	-16.476		17.951	-10.122
19.038	-9.6		19.036	-11.696		17.979	-10.347		17.979	-24.339		16.925	-1.226		19.038	4.269		19.033	-16.007		17.979	-10.055
19.068	-9.533		19.066	-11.443		18.007	-10.548		18.007	-24.204		16.951	-1.69		19.068	4.403		19.063	-16.011		18.007	-10.109
19.098	-9.604		19.096	-11.261		18.036	-10.556		18.036	-24.261		16.978	-2.038		19.098	4.375		19.093	-15.888		18.036	-10.199
19.128	-9.612		19.126	-11		18.064	-10.693		18.064	-24.172		17.005	-2.553		19.128	4.522		19.123	-15.664		18.064	-9.919
19.158	-9.538		19.156	-10.772		18.092	-10.832		18.092	-24.173		17.031	-3.017		19.158	4.423		19.153	-15.119		18.092	-10.097
19.188	-9.748		19.186	-10.701		18.121	-10.89		18.121	-24.383		17.058	-3.113		19.188	4.516		19.183	-15.05		18.121	-10.294
19.218	-9.502		19.216	-10.571		18.149	-11.067		18.149	-24.439		17.085	-3.553		19.218	4.763		19.213	-14.602		18.149	-10.148
19.248	-9.561		19.246	-10.157		18.177	-11.065		18.177	-24.136		17.111	-4.047		19.248	4.858		19.243	-14.499		18.177	-10.421
19.278	-9.392		19.276	-9.883		18.206	-11.057		18.206	-24.356		17.138	-4.29		19.278	5.069		19.273	-14.471		18.206	-10.47
19.308	-9.296		19.306	-9.562		18.234	-11.162		18.234	-24.367		17.165	-4.271		19.308	5.25		19.303	-14.023		18.234	-10.531
19.338	-9.172		19.336	-9.04		18.262	-11.491		18.262	-24.559		17.191	-4.493		19.338	5.558		19.333	-13.58		18.262	-10.315
19.368	-9.255		19.366	-8.642		18.291	-11.156		18.291	-24.236		17.218	-4.668		19.368	5.727		19.363	-13.462		18.291	-10.576
19.398	-8.988		19.396	-8.466		18.319	-10.963		18.319	-24.346		17.244	-4.724		19.398	6.155		19.393	-13.406		18.319	-10.751
19.428	-8.826		19.426	-8.118		18.347	-10.941		18.347	-24.594		17.271	-4.894		19.428	6.157		19.423	-13.267		18.347	-10.848
19.458	-8.357		19.456	-7.832		18.375	-10.672		18.375	-24.315		17.298	-5.023		19.458	6.286		19.453	-13.49		18.375	-11.093
19.488	-8.291		19.486	-7.676		18.404	-10.726		18.404	-24.469		17.324	-5.358		19.488	6.377		19.483	-13.711		18.404	-10.76
19.518	-8.284		19.515	-7.422		18.432	-10.778		18.432	-24.601		17.351	-5.299		19.518	6.522		19.513	-13.978		18.432	-11.245
19.548	-8.365		19.545	-7.216		18.46	-10.896		18.46	-24.595		17.378	-5.424		19.548	6.254		19.543	-14.054		18.46	-11.18
19.578	-8.426		19.575	-7.426		18.489	-10.711		18.489	-24.699		17.404	-5.282		19.578	6.049		19.573	-14.822		18.489	-11.318
19.608	-8.399		19.605	-7.464		18.517	-10.632		18.517	-24.541		17.431	-5.56		19.608	5.542		19.603	-15.513		18.517	-11.487
19.638	-8.637		19.635	-7.687		18.545	-10.78		18.545	-24.465		17.458	-5.487		19.638	4.806		19.633	-15.857		18.545	-11.513
19.668	-8.609		19.665	-7.976		18.574	-10.624		18.574	-24.216		17.484	-5.425		19.668	3.931		19.663	-16.362		18.574	-11.812
19.698	-9.172		19.695	-7.92		18.602	-10.519		18.602	-24.553		17.511	-5.574		19.698	3.287		19.693	-17.045		18.602	-11.408
19.728	-9.611		19.725	-8.382		18.63	-10.039		18.63	-24.605		17.538	-5.815		19.728	2.824		19.723	-17.018		18.63	-11.61
19.758	-9.72		19.755	-8.573		18.659	-10.382		18.659	-24.526		17.564	-5.74		19.758	1.931		19.753	-17.23		18.659	-11.736
19.788	-9.809		19.785	-8.776		18.687	-10.151		18.687	-24.363		17.591	-5.588		19.788	1.622		19.783	-17.279		18.687	-11.755
19.818	-9.852		19.815	-8.87		18.715	-9.982		18.715	-24.498		17.618	-5.505		19.818	1.224		19.813	-17.231		18.715	-11.895
19.848	-10.215		19.845	-8.961		18.744	-9.768		18.744	-24.291		17.644	-5.546		19.848	1.441		19.843	-16.457		18.744	-11.989
19.878	-10.285		19.875	-9.147		18.772	-9.638		18.772	-24.269		17.671	-5.889		19.878	1.486		19.873	-15.678		18.772	-11.976
19.908	-9.958		19.905	-8.883		18.8	-9.621		18.8	-24.219		17.698	-5.845		19.908	1.861		19.903	-14.873		18.8	-11.962
19.938	-9.955		19.935	-8.502		18.829	-9.562		18.829	-24.128		17.724	-5.729		19.938	2.402		19.933	-14.278		18.829	-12.343
19.968	-9.429		19.965	-8.315		18.857	-9.019		18.857	-24.071		17.751	-5.685		19.968	2.788		19.963	-13.519		18.857	-12.272
19.998	-8.963		19.995	-7.9		18.885	-8.695		18.885	-23.986		17.778	-5.603		19.998	3.633		19.993	-12.585		18.885	-12.082
20.028	-8.582		20.025	-7.573		18.913	-8.513		18.913	-23.495		17.804	-5.528		20.028	4.788		20.023	-11.887		18.913	-12.186
20.058	-7.9		20.055	-7.093		18.942	-8.244		18.942	-23.359		17.831	-5.672		20.058	5.514		20.053	-11.089		18.942	-11.868
20.088	-6.945		20.085	-6.64		18.97	-7.715		18.97	-23.61		17.858	-5.341		20.088	6.578		20.083	-10.365		18.97	-11.966
20.118	-6.536		20.115	-6.235		18.998	-7.573		18.998	-23.34		17.884	-5.176		20.118	7.014		20.113	-9.939		18.998	-12.046
20.148	-5.806		20.145	-5.944		19.027	-7.047		19.027	-23.067		17.911	-4.995		20.148	7.906		20.143	-9.499		19.027	-12.065
20.178	-4.833		20.175	-5.751		19.055	-6.734		19.055	-22.972		17.937	-5.252		20.178	8.769		20.173	-9.061		19.055	-11.931
20.207	-4.4		20.205	-5.486		19.083	-6.375		19.083	-22.755		17.964	-5.333		20.207	9.317		20.202	-8.612		19.083	-12.045
20.237	-3.822		20.235	-5.301		19.112	-6.187		19.112	-22.494		17.991	-5.197		20.237	9.91		20.232	-8.277		19.112	-11.997
20.267	-3.595		20.265	-5.294		19.14	-5.562		19.14	-22.31		18.017	-4.766		20.267	10.508		20.262	-7.834		19.14	-11.924
20.297	-3.183		20.295	-5.346		19.168	-5.322		19.168	-22.18		18.044	-4.873		20.297	11.048		20.292	-7.255		19.168	-11.912
20.327	-3.066		20.325	-5.52		19.197	-4.994		19.197	-21.851		18.071	-4.895		20.327	11.533		20.322	-6.828		19.197	-11.882
20.357	-2.731		20.355	-5.743		19.225	-4.757		19.225	-21.457		18.097	-4.633		20.357	12.055		20.352	-6.799		19.225	-11.776
20.387	-2.613		20.385	-6.001		19.253	-4.23		19.253	-21.313		18.124	-4.464		20.387	12.538		20.382	-6.048		19.253	-11.911
20.417	-2.773		20.415	-6.537		19.282	-3.686		19.282	-20.943		18.151	-4.33		20.417	12.725		20.412	-6.258		19.282	-11.582
20.447	-2.744		20.445	-6.801		19.31	-3.456		19.31	-20.74		18.177	-4.159		20.447	12.702		20.442	-5.742		19.31	-11.615
20.477	-3.116		20.475	-7.272		19.338	-2.82		19.338	-20.195		18.204	-3.88		20.477	13.423		20.472	-5.561		19.338	-11.47
20.507	-3.09		20.505	-7.721		19.366	-2.205		19.366	-20.217		18.231	-3.702		20.507	13.335		20.502	-4.94		19.366	-10.962
20.537	-3.062		20.535	-8.231		19.395	-2.11		19.395	-20.1		18.257	-3.525		20.537	13.518		20.532	-4.787		19.395	-10.853
20.567	-3.086		20.565	-8.455		19.423	-1.605		19.423	-19.758		18.284	-3.308		20.567	13.465		20.562	-4.894		19.423	-10.977
20.597	-3.463		20.595	-9.112		19.451	-1.067		19.451	-19.356		18.311	-3.302		20.597	13.453		20.592	-5.016		19.451	-11.01
20.627	-3.526		20.625	-9.382		19.48	-0.94		19.48	-19.312		18.337	-3.041		20.627	12.991		20.622	-5.066		19.48	-10.907
20.657	-3.63		20.655	-9.949		19.508	-0.777		19.508	-19.327		18.364	-2.528		20.657	12.682		20.652	-5.134		19.508	-10.84
20.687	-3.809		20.685	-10.215		19.536	-0.667		19.536	-19.341		18.391	-2.459		20.687	12.405		20.682	-5.293		19.536	-10.863
20.717	-3.887		20.715	-10.499		19.565	-0.464		19.565	-19.212		18.417	-2.403		20.717	11.995		20.712	-5.498		19.565	-10.472
20.747	-4.35		20.745	-10.743		19.593	-0.318		19.593	-19.126		18.444	-2.222		20.747	11.373		20.742	-5.598		19.593	-10.6
20.777	-4.275		20.775	-11.012		19.621	-0.544		19.621	-19.4		18.471	-1.931		20.777	11.044		20.772	-5.852		19.621	-10.884
20.807	-4.427		20.805	-11.426		19.65	-0.417		19.65	-19.737		18.497	-1.817		20.807	10.638		20.802	-5.823		19.65	-11.327
20.837	-4.576		20.835	-11.614		19.678	-0.197		19.678	-20.006		18.524	-1.375		20.837	9.86		20.832	-6.067		19.678	-11.725
20.867	-4.419		20.864	-11.748		19.706	0.013		19.706	-20.104		18.55	-1.518		20.867	9.426		20.862	-6.253		19.706	-12.189
20.897	-4.715		20.894	-12.095		19.735	0.203		19.735	-20.394		18.577	-1.164		20.897	9.364		20.892	-6.696		19.735	-12.711
20.927	-4.919		20.924	-12.382		19.763	0.292		19.763	-20.89		18.604	-0.985		20.927	9.107		20.922	-6.606		19.763	-13.134
20.957	-4.911		20.954	-12.624		19.791	0.366		19.791	-20.981		18.63	-0.941		20.957	8.751		20.952	-6.77		19.791	-13.607
20.987	-4.907		20.984	-12.692		19.819	0.921		19.819	-20.945		18.657	-0.395		20.987	8.307		20.982	-6.882		19.819	-14.23
21.017	-4.847		21.014	-12.774		19.848	1.372		19.848	-21.193		18.684	-0.074		21.017	8.14		21.012	-7.409		19.848	-14.3
21.047	-4.748		21.044	-12.717		19.876	1.849		19.876	-21.184		18.71	-0.127		21.047	7.757		21.042	-7.507		19.876	-14.516
21.077	-4.72		21.074	-12.932		19.904	2.18		19.904	-20.873		18.737	0.382		21.077	7.491		21.072	-7.924		19.904	-14.214
21.107	-4.753		21.104	-12.816		19.933	3.141		19.933	-20.737		18.764	0.956		21.107	6.952		21.102	-8.182		19.933	-14.141
21.137	-4.596		21.134	-12.984		19.961	3.734		19.961	-20.652		18.79	1.077		21.137	6.705		21.132	-8.143		19.961	-13.636
21.167	-4.685		21.164	-12.792		19.989	4.494		19.989	-20.256		18.817	1.434		21.167	6.503		21.162	-8.785		19.989	-12.929
21.197	-4.491		21.194	-12.61		20.018	5.208		20.018	-20.192		18.844	1.782		21.197	6.626		21.192	-8.937		20.018	-12.299
21.227	-4.095		21.224	-12.675		20.046	6.439		20.046	-19.639		18.87	2.331		21.227	6.587		21.222	-9.29		20.046	-11.278
21.257	-4.012		21.254	-12.456		20.074	7.386		20.074	-19.273		18.897	2.415		21.257	6.134		21.252	-9.545		20.074	-10.345
21.287	-3.846		21.284	-12.419		20.103	8.149		20.103	-18.965		18.924	2.596		21.287	6.128		21.282	-10.27		20.103	-9.105
21.317	-3.409		21.314	-12.408		20.131	9.28		20.131	-18.888		18.95	3.248		21.317	6.332		21.312	-10.186		20.131	-8.093
21.347	-3.152		21.344	-12.359		20.159	10.317		20.159	-18.382		18.977	3.52		21.347	5.998		21.341	-10.371		20.159	-7.24
21.377	-3.103		21.374	-12.361		20.188	11.795		20.188	-18.091		19.004	3.959		21.377	5.995		21.371	-10.776		20.188	-6.207
21.407	-2.848		21.404	-12.418		20.216	13.061		20.216	-18.01		19.03	4.351		21.407	5.732		21.401	-11.284		20.216	-5.133
21.437	-2.699		21.434	-12.535		20.244	14.38		20.244	-17.511		19.057	4.722		21.437	5.654		21.431	-11.471		20.244	-3.929
21.467	-2.408		21.464	-12.132		20.272	15.677		20.272	-17.417		19.084	5		21.467	5.505		21.461	-11.724		20.272	-3.056
21.497	-2.236		21.494	-11.986		20.301	17.818		20.301	-17.014		19.11	5.603		21.497	5.642		21.491	-11.923		20.301	-2.209
21.527	-1.779		21.524	-11.906		20.329	19.649		20.329	-17.027		19.137	6.251		21.527	5.606		21.521	-11.947		20.329	-1.381
21.557	-1.872		21.554	-11.9		20.357	22.191		20.357	-16.884		19.164	6.7		21.557	5.002		21.551	-12.157		20.357	-0.251
21.587	-1.875		21.584	-11.911		20.386	24.49		20.386	-16.722		19.19	7.271		21.587	5.213		21.581	-12.518		20.386	0.941
21.617	-1.809		21.614	-12.015		20.414	27.422		20.414	-16.646		19.217	7.704		21.617	5.061		21.611	-12.865		20.414	1.677
21.647	-1.501		21.644	-11.905		20.442	30.357		20.442	-16.61		19.243	7.935		21.647	5.165		21.641	-12.692		20.442	2.664
21.677	-1.249		21.674	-12.054		20.471	34.255		20.471	-16.858		19.27	8.447		21.677	4.861		21.671	-12.969		20.471	3.488
21.707	-1.222		21.704	-11.996		20.499	38.287		20.499	-16.963		19.297	9.164		21.707	4.61		21.701	-12.958		20.499	4.868
21.737	-1.116		21.734	-12.066		20.527	42.339		20.527	-16.502		19.323	9.726		21.737	4.635		21.731	-13.124		20.527	5.847
21.767	-0.729		21.764	-12.132		20.556	46.566		20.556	-17.08		19.35	10.134		21.767	4.626		21.761	-12.986		20.556	7.454
21.797	-1.044		21.794	-12.134		20.584	50.98		20.584	-17.071		19.377	10.597		21.797	4.498		21.791	-13.175		20.584	9.154
21.826	-1.181		21.824	-12.04		20.612	55.978		20.612	-17.02		19.403	11.683		21.826	4.139		21.821	-13.207		20.612	11.418
21.856	-0.993		21.854	-12.212		20.641	60.669		20.641	-17.138		19.43	12.166		21.856	4.209		21.851	-13.65		20.641	14.059
21.886	-0.839		21.884	-12.34		20.669	65.383		20.669	-17.275		19.457	12.569		21.886	3.73		21.881	-13.586		20.669	17.426
21.916	-0.834		21.914	-12.305		20.697	69.614		20.697	-17.242		19.483	12.966		21.916	3.841		21.911	-13.617		20.697	20.944
21.946	-0.811		21.944	-12.475		20.726	73.455		20.726	-17.502		19.51	13.616		21.946	3.736		21.941	-13.859		20.726	25.225
21.976	-0.867		21.974	-12.726		20.754	77.063		20.754	-17.385		19.537	14.364		21.976	3.275		21.971	-13.989		20.754	30.414
22.006	-1.111		22.004	-12.974		20.782	79.691		20.782	-17.764		19.563	14.679		22.006	2.936		22.001	-13.893		20.782	36.075
22.036	-1.177		22.034	-12.986		20.81	81.919		20.81	-17.813		19.59	14.965		22.036	2.715		22.031	-14.286		20.81	41.495
22.066	-1.132		22.064	-13.208		20.839	83.601		20.839	-18.251		19.617	15.479		22.066	2.31		22.061	-14.506		20.839	47.108
22.096	-1.085		22.094	-13.444		20.867	84.91		20.867	-18.177		19.643	15.539		22.096	2.043		22.091	-15.166		20.867	52.876
22.126	-1.138		22.124	-13.789		20.895	84.816		20.895	-18.325		19.67	16.197		22.126	1.442		22.121	-15.178		20.895	58.642
22.156	-1.367		22.154	-13.868		20.924	84.351		20.924	-18.52		19.697	16.523		22.156	1.028		22.151	-15.816		20.924	63.678
22.186	-1.796		22.184	-14.229		20.952	83.164		20.952	-18.61		19.723	16.616		22.186	0.358		22.181	-16.253		20.952	67.829
22.216	-1.878		22.213	-14.361		20.98	82.251		20.98	-18.841		19.75	17.45		22.216	-0.01		22.211	-16.769		20.98	71.507
22.246	-2.075		22.243	-14.362		21.009	80.589		21.009	-19.066		19.777	17.901		22.246	-0.702		22.241	-17.406		21.009	73.645
22.276	-2.13		22.273	-14.595		21.037	78.047		21.037	-19.236		19.803	18.442		22.276	-1.495		22.271	-18.225		21.037	75.004
22.306	-2.374		22.303	-15.046		21.065	74.723		21.065	-19.285		19.83	19.093		22.306	-2.264		22.301	-18.72		21.065	76.33
22.336	-2.391		22.333	-15.242		21.094	71.358		21.094	-19.556		19.856	19.85		22.336	-2.939		22.331	-19.401		21.094	76.471
22.366	-2.729		22.363	-15.332		21.122	67.931		21.122	-19.669		19.883	20.685		22.366	-3.795		22.361	-19.946		21.122	75.434
22.396	-3		22.393	-15.595		21.15	64.072		21.15	-20.194		19.91	21.739		22.396	-4.453		22.391	-20.687		21.15	73.195
22.426	-2.938		22.423	-15.819		21.179	60.498		21.179	-20.513		19.936	22.827		22.426	-5.24		22.421	-21.2		21.179	70.619
22.456	-3.057		22.453	-16.016		21.207	56.768		21.207	-20.693		19.963	23.887		22.456	-5.895		22.451	-21.695		21.207	68.085
22.486	-3.299		22.483	-16.242		21.235	52.664		21.235	-20.705		19.99	24.921		22.486	-6.477		22.481	-21.979		21.235	64.722
22.516	-3.235		22.513	-16.676		21.263	48.477		21.263	-20.731		20.016	26.515		22.516	-7.17		22.51	-22.51		21.263	60.992
22.546	-3.269		22.543	-16.468		21.292	44.544		21.292	-20.989		20.043	28.306		22.546	-7.751		22.54	-22.861		21.292	56.983
22.576	-3.591		22.573	-16.553		21.32	40.556		21.32	-20.839		20.07	30.19		22.576	-8.257		22.57	-23.029		21.32	53.027
22.606	-3.521		22.603	-16.615		21.348	36.496		21.348	-21.312		20.096	31.89		22.606	-8.479		22.6	-23.058		21.348	48.76
22.636	-3.509		22.633	-16.647		21.377	32.428		21.377	-21.348		20.123	34.236		22.636	-8.828		22.63	-22.828		21.377	44.625
22.666	-3.636		22.663	-16.545		21.405	28.816		21.405	-21.383		20.15	36.402		22.666	-9.065		22.66	-22.856		21.405	40.436
22.696	-3.744		22.693	-16.449		21.433	25.351		21.433	-21.435		20.176	39.016		22.696	-8.938		22.69	-22.31		21.433	36.504
22.726	-3.672		22.723	-16.221		21.462	22.412		21.462	-21.599		20.203	41.738		22.726	-9.205		22.72	-22.17		21.462	32.48
22.756	-3.559		22.753	-16.277		21.49	19.495		21.49	-22.044		20.23	44.442		22.756	-9.411		22.75	-21.396		21.49	29.011
22.786	-3.667		22.783	-16.135		21.518	16.707		21.518	-22.352		20.256	48.034		22.786	-9.431		22.78	-21.101		21.518	25.802
22.816	-3.311		22.813	-16.124		21.547	13.853		21.547	-22.506		20.283	51.655		22.816	-8.821		22.81	-20.186		21.547	22.705
22.846	-3.569		22.843	-15.925		21.575	11.099		21.575	-22.681		20.31	55.133		22.846	-8.375		22.84	-19.781		21.575	19.504
22.876	-3.596		22.873	-15.725		21.603	8.677		21.603	-22.859		20.336	59.004		22.876	-8.087		22.87	-18.863		21.603	16.492
22.906	-3.441		22.903	-15.456		21.632	6.489		21.632	-22.732		20.363	63.495		22.906	-7.321		22.9	-18.578		21.632	14.438
22.936	-3.447		22.933	-15.153		21.66	4.386		21.66	-23.226		20.39	68.284		22.936	-7.04		22.93	-17.735		21.66	11.892
22.966	-3.052		22.963	-15.044		21.688	2.361		21.688	-23.51		20.416	73.229		22.966	-6.041		22.96	-16.648		21.688	9.981
22.996	-2.549		22.993	-14.37		21.716	0.639		21.716	-23.71		20.443	78.937		22.996	-5.114		22.99	-15.725		21.716	8.103
23.026	-2.385		23.023	-14.071		21.745	-0.592		21.745	-23.797		20.47	85.274		23.026	-4.331		23.02	-14.539		21.745	6.298
23.056	-2.039		23.053	-13.357		21.773	-2.137		21.773	-24		20.496	91.607		23.056	-3.371		23.05	-13.091		21.773	4.87
23.086	-1.465		23.083	-12.868		21.801	-3.549		21.801	-24.578		20.523	98.23		23.086	-2.227		23.08	-11.742		21.801	3.591
23.116	-1.084		23.113	-11.766		21.83	-4.729		21.83	-24.846		20.549	105.573		23.116	-0.705		23.11	-9.932		21.83	2.333
23.146	-0.775		23.143	-10.675		21.858	-6.001		21.858	-24.746		20.576	113.465		23.146	0.651		23.14	-7.454		21.858	1.559
23.176	0.287		23.173	-9.544		21.886	-6.734		21.886	-24.889		20.603	121.131		23.176	2.821		23.17	-4.893		21.886	0.094
23.206	1.283		23.203	-8.136		21.915	-7.838		21.915	-25.101		20.629	129.505		23.206	4.872		23.2	-2.482		21.915	-0.796
23.236	2.6		23.233	-6.137		21.943	-8.525		21.943	-25.033		20.656	138.065		23.236	7.624		23.23	1.693		21.943	-1.466
23.266	4.264		23.263	-3.545		21.971	-9.613		21.971	-25.271		20.683	146.707		23.266	10.951		23.26	6.53		21.971	-2.027
23.296	6.244		23.293	-0.55		22	-10.398		22	-25.458		20.709	154.386		23.296	15.726		23.29	12.401		22	-2.617
23.326	8.713		23.323	2.931		22.028	-11.114		22.028	-25.575		20.736	162.604		23.326	21.011		23.32	19.547		22.028	-3.334
23.356	11.741		23.353	7.132		22.056	-11.54		22.056	-25.739		20.763	170.445		23.356	27.69		23.35	28.761		22.056	-3.86
23.386	15.315		23.383	11.971		22.085	-12.395		22.085	-25.924		20.789	176.95		23.386	36.069		23.38	39.246		22.085	-4.282
23.415	19.48		23.413	17.717		22.113	-12.947		22.113	-26.214		20.816	182.829		23.415	46.471		23.41	51.739		22.113	-4.918
23.445	24.291		23.443	24.161		22.141	-13.723		22.141	-26.446		20.843	188.155		23.445	58.73		23.44	66.248		22.141	-5.323
23.475	29.755		23.473	31.209		22.17	-14.431		22.17	-26.323		20.869	192.205		23.475	73.013		23.47	82.677		22.17	-5.455
23.505	35.642		23.503	38.988		22.198	-14.62		22.198	-26.603		20.896	194.782		23.505	89.358		23.5	101.545		22.198	-5.98
23.535	42.185		23.533	47.084		22.226	-15.185		22.226	-26.793		20.923	195.652		23.535	108.346		23.53	121.494		22.226	-6.661
23.565	48.434		23.562	55.397		22.254	-16.11		22.254	-27.001		20.949	195.549		23.565	128.848		23.56	142.497		22.254	-7.217
23.595	55.547		23.592	63.453		22.283	-16.312		22.283	-27.445		20.976	193.24		23.595	150.862		23.59	164.484		22.283	-7.508
23.625	62.682		23.622	71.605		22.311	-16.832		22.311	-27.683		21.003	189.168		23.625	174.642		23.62	186.1		22.311	-8.176
23.655	69.363		23.652	79.348		22.339	-17.408		22.339	-27.892		21.029	183.949		23.655	198.077		23.649	207.763		22.339	-8.666
23.685	75.678		23.682	86.096		22.368	-17.789		22.368	-27.844		21.056	177.036		23.685	221.795		23.679	228.271		22.368	-9.13
23.715	81.759		23.712	93.241		22.396	-17.842		22.396	-28.092		21.083	169.085		23.715	245.541		23.709	247.206		22.396	-9.604
23.745	87.403		23.742	99.012		22.424	-18.457		22.424	-28.18		21.109	160.499		23.745	268.825		23.739	264.886		22.424	-10.566
23.775	92.008		23.772	104.097		22.453	-19.012		22.453	-28.443		21.136	151.004		23.775	289.603		23.769	279.779		22.453	-11.238
23.805	96.087		23.802	107.633		22.481	-19.066		22.481	-28.324		21.162	140.944		23.805	308.95		23.799	291.843		22.481	-11.443
23.835	99.186		23.832	110.27		22.509	-19.352		22.509	-28.377		21.189	130.866		23.835	326.139		23.829	300.727		22.509	-12.241
23.865	101.208		23.862	112.314		22.538	-19.344		22.538	-28.352		21.216	119.964		23.865	340.935		23.859	307.429		22.538	-12.819
23.895	102.42		23.892	113.019		22.566	-19.683		22.566	-28.424		21.242	109.4		23.895	352.573		23.889	310.877		22.566	-13.346
23.925	102.978		23.922	112.979		22.594	-19.621		22.594	-28.162		21.269	99.62		23.925	361.354		23.919	311.78		22.594	-13.637
23.955	102.733		23.952	111.582		22.623	-19.748		22.623	-28.092		21.296	90.159		23.955	366.832		23.949	309.856		22.623	-14.033
23.985	101.43		23.982	109.887		22.651	-19.749		22.651	-28.134		21.322	81.434		23.985	370.271		23.979	305.247		22.651	-14.414
24.015	99.701		24.012	107.217		22.679	-19.751		22.679	-28.015		21.349	73.093		24.015	370.497		24.009	298.777		22.679	-14.703
24.045	96.929		24.042	103.773		22.707	-19.47		22.707	-27.818		21.376	64.654		24.045	367.314		24.039	290.33		22.707	-14.827
24.075	94.239		24.072	99.428		22.736	-19.262		22.736	-27.653		21.402	57.623		24.075	363.182		24.069	280.364		22.736	-14.889
24.105	90.901		24.102	95.334		22.764	-19.156		22.764	-27.123		21.429	50.783		24.105	355.912		24.099	267.969		22.764	-14.883
24.135	86.975		24.132	90.329		22.792	-18.902		22.792	-27.087		21.456	44.828		24.135	346.534		24.129	255.871		22.792	-14.802
24.165	82.663		24.162	85.193		22.821	-18.814		22.821	-26.708		21.482	38.926		24.165	336.314		24.159	242.298		22.821	-14.836
24.195	78.541		24.192	80.191		22.849	-18.557		22.849	-26.333		21.509	34.113		24.195	324.497		24.189	227.946		22.849	-14.494
24.225	73.689		24.222	74.874		22.877	-18.208		22.877	-25.903		21.536	29.46		24.225	311.169		24.219	213.401		22.877	-14.174
24.255	69.039		24.252	69.536		22.906	-18.125		22.906	-25.678		21.562	25.403		24.255	297.683		24.249	199.251		22.906	-13.944
24.285	64.408		24.282	64.359		22.934	-17.535		22.934	-25.217		21.589	21.732		24.285	283.558		24.279	184.529		22.934	-13.007
24.315	60.262		24.312	59.083		22.962	-17.08		22.962	-24.77		21.616	18.139		24.315	268.735		24.309	171.111		22.962	-12.623
24.345	55.683		24.342	53.722		22.991	-16.864		22.991	-24.264		21.642	15.071		24.345	254.163		24.339	156.699		22.991	-12.078
24.375	51.116		24.372	49.18		23.019	-16.523		23.019	-23.414		21.669	12.573		24.375	239.697		24.369	143.468		23.019	-11.311
24.405	47.068		24.402	44.109		23.047	-15.95		23.047	-22.92		21.696	10.018		24.405	225.408		24.399	130.662		23.047	-10.734
24.435	43.094		24.432	39.843		23.076	-15.368		23.076	-22.467		21.722	8.1		24.435	211.258		24.429	118.95		23.076	-10.115
24.465	39.148		24.462	35.728		23.104	-14.783		23.104	-21.758		21.749	6.368		24.465	197.298		24.459	107.398		23.104	-9.135
24.495	35.413		24.492	31.759		23.132	-13.913		23.132	-20.986		21.776	4.521		24.495	184.399		24.489	96.847		23.132	-8.256
24.525	32.145		24.522	27.877		23.16	-13.213		23.16	-20.142		21.802	3.545		24.525	171.486		24.519	87.181		23.16	-7.508
24.555	28.757		24.552	24.531		23.189	-11.764		23.189	-18.991		21.829	2.053		24.555	159.547		24.549	78.341		23.189	-6.223
24.585	25.843		24.582	21.148		23.217	-10.44		23.217	-17.636		21.855	0.632		24.585	148.12		24.579	69.836		23.217	-4.955
24.615	22.797		24.612	18.434		23.245	-8.659		23.245	-15.897		21.882	-0.181		24.615	137.133		24.609	61.445		23.245	-3.334
24.645	20.387		24.642	15.238		23.274	-6.631		23.274	-13.791		21.909	-0.766		24.645	126.82		24.639	54.557		23.274	-1.75
24.675	18.178		24.672	12.801		23.302	-3.98		23.302	-11.544		21.935	-1.737		24.675	117.29		24.669	47.675		23.302	-0.013
24.705	15.837		24.702	10.676		23.33	-1.158		23.33	-8.667		21.962	-2.538		24.705	108.109		24.699	41.418		23.33	2.237
24.735	13.95		24.732	8.696		23.359	2.318		23.359	-5.443		21.989	-3.172		24.735	99.395		24.729	35.96		23.359	5.125
24.765	12.149		24.762	6.436		23.387	6.084		23.387	-1.634		22.015	-3.683		24.765	91.758		24.759	31.479		23.387	8.912
24.795	10.674		24.792	4.988		23.415	10.202		23.415	2.506		22.042	-4.353		24.795	84.258		24.789	26.656		23.415	12.944
24.825	9.018		24.822	3.142		23.444	14.505		23.444	7.617		22.069	-4.649		24.825	77.209		24.818	22.6		23.444	18.528
24.855	7.631		24.852	1.835		23.472	19.217		23.472	13.196		22.095	-5.25		24.855	70.661		24.848	18.74		23.472	24.709
24.885	6.527		24.882	0.463		23.5	24.651		23.5	18.932		22.122	-5.561		24.885	64.635		24.878	15.694		23.5	32.721
24.915	5.65		24.911	-0.248		23.529	29.859		23.529	25.164		22.149	-5.72		24.915	59.04		24.908	12.904		23.529	42.116
24.945	4.552		24.941	-1.298		23.557	35.338		23.557	31.447		22.175	-6.256		24.945	53.927		24.938	9.888		23.557	52.46
24.975	3.817		24.971	-2.07		23.585	40.886		23.585	38.25		22.202	-6.789		24.975	49.383		24.968	7.291		23.585	64.687
25.005	3.224		25.001	-3.005		23.613	45.909		23.613	44.672		22.229	-7.059		25.005	44.892		24.998	5.606		23.613	78.346
25.034	2.554		25.031	-3.684		23.642	50.714		23.642	51.108		22.255	-7.503		25.034	40.988		25.028	3.641		23.642	93.271
25.064	2.203		25.061	-4.374		23.67	55.448		23.67	57.61		22.282	-8.003		25.064	36.975		25.058	1.88		23.67	109.619
25.094	1.761		25.091	-4.76		23.698	59.3		23.698	63.873		22.309	-8.125		25.094	33.665		25.088	0.328		23.698	126.691
25.124	1.311		25.121	-5.143		23.727	63.171		23.727	68.991		22.335	-8.54		25.124	30.732		25.118	-0.94		23.727	144.572
25.154	1.067		25.151	-5.421		23.755	66.558		23.755	73.792		22.362	-8.828		25.154	27.843		25.148	-2.357		23.755	162.176
25.184	0.743		25.181	-5.927		23.783	69.064		23.783	78.054		22.389	-9.097		25.184	25.369		25.178	-3.222		23.783	180.186
25.214	0.619		25.211	-6.133		23.812	70.824		23.812	81.588		22.415	-9.429		25.214	22.945		25.208	-4.056		23.812	196.927
25.244	0.616		25.241	-6.278		23.84	71.864		23.84	84.544		22.442	-9.744		25.244	21.003		25.238	-4.77		23.84	212.58
25.274	0.323		25.271	-6.445		23.868	72.718		23.868	86.881		22.468	-9.768		25.274	19.055		25.268	-5.598		23.868	227.426
25.304	0.162		25.301	-6.659		23.897	72.925		23.897	87.714		22.495	-9.928		25.304	17.321		25.298	-6.18		23.897	239.848
25.334	0.082		25.331	-6.801		23.925	72.245		23.925	88.185		22.522	-9.881		25.334	15.804		25.328	-6.489		23.925	251.089
25.364	0.278		25.361	-7.191		23.953	71.348		23.953	87.923		22.548	-10.08		25.364	14.566		25.358	-6.989		23.953	259.27
25.394	0.047		25.391	-6.968		23.982	69.662		23.982	87.222		22.575	-10.161		25.394	13.188		25.388	-7.322		23.982	265.541
25.424	0.297		25.421	-7.041		24.01	67.705		24.01	85.671		22.602	-10.411		25.424	12.105		25.418	-7.602		24.01	269.025
25.454	0.29		25.451	-7.216		24.038	65.289		24.038	83.891		22.628	-10.261		25.454	11.258		25.448	-7.954		24.038	270.094
25.484	-0.099		25.481	-7.094		24.067	62.351		24.067	81.365		22.655	-10.022		25.484	10.287		25.478	-8.175		24.067	269.672
25.514	0.173		25.511	-7.092		24.095	59.327		24.095	78.453		22.682	-9.743		25.514	9.468		25.508	-8.212		24.095	266.666
25.544	0.352		25.541	-7.064		24.123	56.273		24.123	74.809		22.708	-9.601		25.544	8.519		25.538	-8.465		24.123	261.866
25.574	0.376		25.571	-7.213		24.151	53.097		24.151	70.997		22.735	-9.545		25.574	8.086		25.568	-8.762		24.151	255.439
25.604	0.249		25.601	-7.078		24.18	49.755		24.18	67.115		22.762	-9.092		25.604	7.463		25.598	-8.575		24.18	247.095
25.634	0.579		25.631	-7.144		24.208	46.387		24.208	63.642		22.788	-8.865		25.634	7.002		25.628	-8.57		24.208	237.836
25.664	0.742		25.661	-6.889		24.236	42.409		24.236	59.45		22.815	-8.659		25.664	6.539		25.658	-8.974		24.236	227.16
25.694	0.533		25.691	-6.731		24.265	38.743		24.265	55.163		22.842	-7.906		25.694	5.89		25.688	-8.914		24.265	216.059
25.724	0.687		25.721	-6.889		24.293	35.387		24.293	51.137		22.868	-7.505		25.724	5.806		25.718	-8.818		24.293	204.288
25.754	0.707		25.751	-7.175		24.321	32.058		24.321	47.263		22.895	-7.384		25.754	5.344		25.748	-8.514		24.321	192.157
25.784	0.653		25.781	-6.911		24.35	28.562		24.35	43.298		22.922	-7.069		25.784	5.149		25.778	-8.696		24.35	180.133
25.814	0.928		25.811	-6.86		24.378	25.299		24.378	39.193		22.948	-6.562		25.814	4.688		25.808	-8.418		24.378	167.919
25.844	1.029		25.841	-7.016		24.406	22.348		24.406	35.512		22.975	-6.061		25.844	4.642		25.838	-8.406		24.406	156.174
25.874	0.951		25.871	-6.909		24.435	19.507		24.435	31.812		23.002	-5.358		25.874	4.329		25.868	-8.264		24.435	144.238
25.904	0.878		25.901	-6.84		24.463	16.538		24.463	28.192		23.028	-5.22		25.904	4.294		25.898	-8.567		24.463	133.004
25.934	1.066		25.931	-6.516		24.491	13.899		24.491	24.702		23.055	-5.055		25.934	4.251		25.928	-8.361		24.491	121.924
25.964	1.238		25.961	-6.708		24.52	11.692		24.52	21.611		23.082	-4.626		25.964	4.039		25.957	-8.18		24.52	111.827
25.994	1.314		25.991	-6.833		24.548	9.319		24.548	18.559		23.108	-4.202		25.994	4.194		25.987	-7.936		24.548	101.51
26.024	1.385		26.021	-6.492		24.576	7.15		24.576	15.588		23.135	-3.58		26.024	4.25		26.017	-7.668		24.576	92.356
26.054	1.381		26.051	-6.734		24.604	5.103		24.604	12.993		23.161	-2.834		26.054	3.875		26.047	-7.749		24.604	83.777
26.084	1.426		26.081	-6.313		24.633	3.407		24.633	10.194		23.188	-2.291		26.084	3.744		26.077	-7.549		24.633	75.563
26.114	1.474		26.111	-6.329		24.661	1.581		24.661	7.692		23.215	-1.577		26.114	4.06		26.107	-7.149		24.661	68.035
26.144	1.238		26.141	-6.274		24.689	-0.039		24.689	5.379		23.241	-1.147		26.144	4.159		26.137	-7.408		24.689	61.011
26.174	1.349		26.171	-6.253		24.718	-1.52		24.718	3.68		23.268	-0.12		26.174	3.867		26.167	-7.273		24.718	54.549
26.204	1.402		26.201	-6.37		24.746	-2.676		24.746	1.773		23.295	1.196		26.204	3.85		26.197	-7.125		24.746	48.445
26.234	1.408		26.231	-6.505		24.774	-3.916		24.774	-0.221		23.321	2.608		26.234	3.862		26.227	-7.003		24.774	42.883
26.264	1.282		26.26	-5.954		24.803	-5.048		24.803	-1.897		23.348	4.194		26.264	3.715		26.257	-6.75		24.803	37.817
26.294	1.063		26.29	-5.807		24.831	-6.202		24.831	-3.29		23.375	5.949		26.294	3.924		26.287	-6.724		24.831	33.317
26.324	1.291		26.32	-5.645		24.859	-6.899		24.859	-4.716		23.401	7.93		26.324	3.582		26.317	-6.394		24.859	29.123
26.354	1.447		26.35	-5.773		24.888	-7.786		24.888	-6.221		23.428	10.513		26.354	3.657		26.347	-6.339		24.888	25.14
26.384	1.2		26.38	-5.65		24.916	-8.429		24.916	-7.426		23.455	12.975		26.384	3.451		26.377	-6.276		24.916	21.741
26.414	1.284		26.41	-5.714		24.944	-9.322		24.944	-8.543		23.481	15.877		26.414	3.684		26.407	-6.154		24.944	18.726
26.444	1.199		26.44	-5.886		24.973	-9.546		24.973	-9.576		23.508	19.286		26.444	3.713		26.437	-5.839		24.973	15.773
26.474	1.217		26.47	-5.953		25.001	-10.055		25.001	-10.402		23.535	23.412		26.474	3.564		26.467	-5.908		25.001	13.293
26.504	1.118		26.5	-5.746		25.029	-10.878		25.029	-11.06		23.561	27.571		26.504	3.465		26.497	-6.139		25.029	10.923
26.534	0.772		26.53	-5.776		25.057	-11.043		25.057	-11.812		23.588	31.388		26.534	3.364		26.527	-5.757		25.057	8.631
26.564	0.496		26.56	-5.642		25.086	-11.112		25.086	-12.263		23.615	35.929		26.564	3.216		26.557	-5.897		25.086	6.996
26.594	0.737		26.59	-5.609		25.114	-11.633		25.114	-13.06		23.641	40.626		26.594	3.068		26.587	-6.031		25.114	5.028
26.624	0.471		26.62	-5.461		25.142	-11.629		25.142	-13.712		23.668	45.325		26.624	2.887		26.617	-5.649		25.142	3.856
26.653	0.515		26.65	-5.515		25.171	-12.043		25.171	-14.116		23.695	49.792		26.653	2.95		26.647	-5.556		25.171	2.768
26.683	0.313		26.68	-5.298		25.199	-12.239		25.199	-14.566		23.721	54.146		26.683	2.856		26.677	-5.725		25.199	1.57
26.713	0.269		26.71	-5.35		25.227	-12.45		25.227	-14.938		23.748	58.121		26.713	2.845		26.707	-5.806		25.227	0.171
26.743	0.285		26.74	-5.301		25.256	-12.451		25.256	-15.392		23.774	62.003		26.743	2.541		26.737	-5.933		25.256	-0.994
26.773	0.201		26.77	-5.449		25.284	-12.551		25.284	-15.577		23.801	65.326		26.773	2.378		26.767	-5.868		25.284	-1.71
26.803	0.124		26.8	-5.436		25.312	-12.628		25.312	-15.911		23.828	68.21		26.803	2.168		26.797	-5.963		25.312	-2.286
26.833	-0.18		26.83	-5.346		25.341	-12.975		25.341	-16.225		23.854	70.505		26.833	1.881		26.827	-5.945		25.341	-2.857
26.863	-0.171		26.86	-5.389		25.369	-12.925		25.369	-16.574		23.881	72.203		26.863	1.614		26.857	-6.287		25.369	-3.436
26.893	-0.254		26.89	-5.16		25.397	-13.222		25.397	-16.603		23.908	73.215		26.893	1.541		26.887	-6.013		25.397	-3.755

## Sheet: Fig. S4a
Supplementary Fig. 4a. Analysis of the binding affinities of DarB, and the DarB mutants towards c-di-AMP and RelNTD.
The ability of the DarB wild type and the mutant proteins to bind c-di-AMP was assessed by Isothermal titration calorimetry (ITC). The cell and the syringe contained 10 µM DarB and 100 µM c-di-AMP, respectively. Titration profiles and the determined molar ratios. Abbreviation: cdA, c-di-AMP.
DarB vs cdA			DarB vs cdA				DarB-A25G vs cdA			DarB-A25G vs cdA				DarB-R132M vs cdA			DarB-R132M vs cdA				DarB-A25G,R132M vs cdA			DarB-A25G,R132M vs cdA
DP [µcal/s]	Time [min]		Fit_X	Fit_Y	NDH_Y		DP [µcal/s]	Time [min]		Fit_X	Fit_Y	NDH_Y		DP [µcal/s]	Time [min]		Fit_X	Fit_Y	NDH_Y		DP [µcal/s]	Time [min]		Fit_X	Fit_Y	NDH_Y
0.033333	-0.001314		0.03485	-9.8968			0.033333	-0.003983		0.03485	-13.742			0.033333	-0.001792		0.03485	-12.0693			0.033333	-0.001615		0.03485	-12.0693
0.066667	-0.000711		0.140128	-9.89068	-10.1056		0.066667	-0.001044		0.140128	-13.5705	-14.2518		0.066667	-0.000421		0.140128	-11.8323	-11.5142		0.066667	0.001558		0.140128	-11.8323	-11.5142
0.1	-0.000928		0.246494	-9.87867	-10.0607		0.1	1.2e-05		0.246494	-13.2055	-11.999		0.1	0.001443		0.246494	-11.3821	-11.936		0.1	0.001547		0.246494	-11.3821	-11.936
0.133333	-0.000538		0.35395	-9.86179	-9.8633		0.133333	-0.000878		0.35395	-12.6166	-13.1364		0.133333	0.002595		0.35395	-10.7741	-10.6332		0.133333	0.000898		0.35395	-10.7741	-10.6332
0.166667	-0.00059		0.462496	-9.83798	-9.87539		0.166667	-0.002291		0.462496	-11.6341	-11.8646		0.166667	0.001647		0.462496	-9.96437	-9.92773		0.166667	0.001661		0.462496	-9.96437	-9.92773
0.2	-8e-05		0.57213	-9.80354	-9.85954		0.2	-0.000395		0.57213	-10.0088	-9.15432		0.2	0.001326		0.57213	-8.92541	-8.77227		0.2	0.001851		0.57213	-8.92541	-8.77227
0.233333	0.000972		0.682854	-9.75145	-9.79198		0.233333	0.011297		0.682854	-7.60228	-8.94651		0.233333	-0.000333		0.682854	-7.681	-7.55972		0.233333	0.008809		0.682854	-7.681	-7.55972
0.266667	0.000918		0.794667	-9.66689	-9.46674		0.266667	0.013801		0.794667	-4.83237	-3.88504		0.266667	-0.002284		0.794667	-6.33242	-6.79485		0.266667	0.009933		0.794667	-6.33242	-6.79485
0.3	0.00133		0.90757	-9.51479	-9.19399		0.3	0.003812		0.90757	-2.51554	-2.51864		0.3	-0.001457		0.90757	-5.03264	-4.72929		0.3	-0.000538		0.90757	-5.03264	-4.72929
0.333333	0.00105		1.02156	-9.19889	-9.12614		0.333333	0.000533		1.02156	-0.992552	-0.926382		0.333333	0.000216		1.02156	-3.91121	-4.13627		0.333333	-0.0059		1.02156	-3.91121	-4.13627
0.366667	0.000711		1.13664	-8.41704	-8.32809		0.366667	0.01307		1.13664	-0.086226	-0.291181		0.366667	-0.000454		1.13664	-3.02185	-2.84151		0.366667	-0.002946		1.13664	-3.02185	-2.84151
0.4	0.000912		1.25281	-6.39699	-6.61492		0.4	0.009828		1.25281	0.452017	0.133165		0.4	-2.3e-05		1.25281	-2.3517	-2.08843		0.4	-0.000609		1.25281	-2.3517	-2.08843
0.433333	-0.000145		1.37007	-3.29275	-3.46801		0.433333	-0.001512		1.37007	0.783823	0.607926		0.433333	0.001051		1.37007	-1.85814	-2.05248		0.433333	0.000526		1.37007	-1.85814	-2.05248
0.466667	-0.000613		1.48842	-1.36684	0.360887		0.466667	-0.00511		1.48842	0.998048	0.742359		0.466667	0.001666		1.48842	-1.49597	-1.32612		0.466667	0.000559		1.48842	-1.49597	-1.32612
0.5	-0.000571		1.60786	-0.639685	-3.56526		0.5	-0.007935		1.60786	1.14259	1.01201		0.5	0.001134		1.60786	-1.22823	-1.54364		0.5	0.000795		1.60786	-1.22823	-1.54364
0.533333	-3.9e-05		1.72839	-0.3513	0.077143		0.533333	-0.008183		1.72839	1.24398	1.19995		0.533333	0.001013		1.72839	-1.0277	-1.14536		0.533333	0.000743		1.72839	-1.0277	-1.14536
0.566667	0.000343		1.85	-0.215933	0.279097		0.566667	-0.006141		1.85	1.31754	1.62166		0.566667	-0.000377		1.85	-0.875173	-1.09545		0.566667	-0.000359		1.85	-0.875173	-1.09545
0.6	0.000466		1.97271	-0.142967	0.260374		0.6	-0.005168		1.97271	1.37247	1.65243		0.6	-0.002832		1.97271	-0.757307	-0.563649		0.6	-0.000682		1.97271	-0.757307	-0.563649
0.633333	-0.000322		2.09651	-0.099384	0.014532		0.633333	-0.004694		2.09651	1.41453	1.66493		0.633333	-0.002484		2.09651	-0.664803	-0.456247		0.633333	-0.000934		2.09651	-0.664803	-0.456247
0.666667	5.8e-05						0.666667	-0.003237						0.666667	-0.002073						0.666667	-0.001456
0.7	-0.000851						0.7	-0.000639						0.7	0.000493						0.7	-0.001538
0.733333	-0.00157						0.733333	0.002088						0.733333	0.010286						0.733333	-0.001521
0.766667	-0.000991						0.766667	0.000658						0.766667	0.008442						0.766667	-0.001659
0.8	-0.000355						0.8	0.00036						0.8	0.002478						0.8	-0.001017
0.833333	0.000572						0.833333	0.004169						0.833333	-0.001503						0.833333	-0.001571
0.866667	0.001794						0.866667	0.005362						0.866667	-0.003869						0.866667	-0.002031
0.9	0.002051						0.9	0.005286						0.9	-0.00275						0.9	-0.000297
0.933333	0.002307						0.933333	0.004129						0.933333	-0.001435						0.933333	0.001235
0.966667	0.001749						0.966667	0.001927						0.966667	-0.001813						0.966667	0.003258
1	0.002313						1	-0.000263						1	-0.004589						1	0.004103
1.03333	0.00199						1.03333	7e-05						1.03333	-0.006694						1.03333	0.004997
1.06667	0.000489						1.06667	-0.00305						1.06667	-0.011836						1.06667	0.005558
1.1	-0.001209						1.1	-0.005341						1.1	-0.015704						1.1	0.004023
1.13333	-0.009923						1.13333	-0.008766						1.13333	-0.015836						1.13333	-0.007165
1.16667	-0.037791						1.16667	-0.030084						1.16667	-0.035088						1.16667	-0.038896
1.2	-0.079298						1.2	-0.070995						1.2	-0.069445						1.2	-0.081873
1.23333	-0.122689						1.23333	-0.121849						1.23333	-0.114631						1.23333	-0.127772
1.26667	-0.149802						1.26667	-0.171978						1.26667	-0.153923						1.26667	-0.16334
1.3	-0.15575						1.3	-0.201863						1.3	-0.163995						1.3	-0.17836
1.33333	-0.150547						1.33333	-0.21415						1.33333	-0.156265						1.33333	-0.181291
1.36667	-0.137686						1.36667	-0.214196						1.36667	-0.149277						1.36667	-0.175688
1.4	-0.122591						1.4	-0.200599						1.4	-0.14538						1.4	-0.165328
1.43333	-0.106443						1.43333	-0.183829						1.43333	-0.136837						1.43333	-0.15191
1.46667	-0.093457						1.46667	-0.166942						1.46667	-0.121177						1.46667	-0.137281
1.5	-0.081097						1.5	-0.147133						1.5	-0.090651						1.5	-0.120705
1.53333	-0.067741						1.53333	-0.127392						1.53333	-0.075507						1.53333	-0.096567
1.56667	-0.057648						1.56667	-0.109923						1.56667	-0.075828						1.56667	-0.084447
1.6	-0.048491						1.6	-0.093384						1.6	-0.061274						1.6	-0.08097
1.63333	-0.040772						1.63333	-0.078695						1.63333	-0.057246						1.63333	-0.074117
1.66667	-0.033517						1.66667	-0.066263						1.66667	-0.041221						1.66667	-0.060127
1.7	-0.026709						1.7	-0.056587						1.7	-0.030187						1.7	-0.049239
1.73333	-0.02191						1.73333	-0.048109						1.73333	-0.032986						1.73333	-0.040892
1.76667	-0.018122						1.76667	-0.039501						1.76667	-0.031618						1.76667	-0.033128
1.8	-0.014348						1.8	-0.032466						1.8	-0.018617						1.8	-0.027692
1.83333	-0.011383						1.83333	-0.029182						1.83333	-0.014861						1.83333	-0.023231
1.86667	-0.009279						1.86667	-0.02563						1.86667	-0.01547						1.86667	-0.020081
1.9	-0.008795						1.9	-0.021687						1.9	-0.013415						1.9	-0.01749
1.93333	-0.00768						1.93333	-0.018782						1.93333	-0.020861						1.93333	-0.014931
1.96667	-0.004895						1.96667	-0.015449						1.96667	-0.009787						1.96667	-0.010633
2	-0.005012						2	-0.01111						2	-0.010336						2	-0.00014
2.03333	-0.00308						2.03333	-0.006164						2.03333	-0.015655						2.03333	-0.00322
2.06667	-0.00194						2.06667	-0.001117						2.06667	-0.0078						2.06667	-0.012124
2.1	-0.001596						2.1	-0.000879						2.1	-0.007366						2.1	-0.010078
2.13333	-0.001095						2.13333	-0.003837						2.13333	-0.011355						2.13333	-0.007322
2.16667	-0.000801						2.16667	-0.005663						2.16667	-0.009951						2.16667	-0.00451
2.2	-0.000978						2.2	-0.005492						2.2	-0.005688						2.2	-0.00233
2.23333	-0.001432						2.23333	0.000106						2.23333	0.000704						2.23333	-0.001901
2.26667	-0.000784						2.26667	0.007057						2.26667	0.003347						2.26667	-0.001027
2.3	0.001417						2.3	0.009667						2.3	-0.002529						2.3	-1.7e-05
2.33333	0.001081						2.33333	0.009008						2.33333	-0.000247						2.33333	-1.4e-05
2.36667	-0.000165						2.36667	0.008069						2.36667	0.008557						2.36667	-0.001331
2.4	-0.000603						2.4	0.00734						2.4	0.005528						2.4	-0.001519
2.43333	-0.001265						2.43333	0.006456						2.43333	0.00128						2.43333	-0.001254
2.46667	-0.000684						2.46667	-0.000997						2.46667	-0.002137						2.46667	-0.001301
2.5	-0.000942						2.5	-0.038918						2.5	-0.003139						2.5	-0.001204
2.53333	-0.001455						2.53333	-0.101775						2.53333	0.002245						2.53333	0.000239
2.56667	-0.000643						2.56667	-0.112174						2.56667	-0.002345						2.56667	0.000792
2.6	-0.000476						2.6	-0.102019						2.6	-0.009928						2.6	0.001071
2.63333	0.000213						2.63333	-0.085747						2.63333	0.000991						2.63333	0.001368
2.66667	0.000644						2.66667	-0.060029						2.66667	-0.003119						2.66667	-0.001187
2.7	0.000424						2.7	0.005117						2.7	-0.004466						2.7	-0.000405
2.73333	0.00037						2.73333	0.053871						2.73333	0.016446						2.73333	8e-06
2.76667	-0.000163						2.76667	0.067139						2.76667	0.013421						2.76667	-0.000375
2.8	0.000893						2.8	0.064486						2.8	-0.000617						2.8	-0.000535
2.83333	0.000446						2.83333	0.062658						2.83333	0.004459						2.83333	-0.000575
2.86667	0.000187						2.86667	0.061271						2.86667	0.007522						2.86667	0.000702
2.9	0.000442						2.9	0.055104						2.9	0.006818						2.9	0.000966
2.93333	0.000235						2.93333	0.048898						2.93333	-0.005522						2.93333	0.000704
2.96667	0.000368						2.96667	0.041839						2.96667	-0.015744						2.96667	0.001281
3	-8e-05						3	0.033104						3	0.000879						3	0.00167
3.03333	-0.000818						3.03333	0.021082						3.03333	0.004245						3.03333	0.002862
3.06667	-0.000731						3.06667	0.013519						3.06667	-0.012431						3.06667	0.002626
3.1	-0.001236						3.1	0.010052						3.1	-0.004866						3.1	0.002271
3.13333	-0.001457						3.13333	0.007328						3.13333	0.002063						3.13333	0.00256
3.16667	-0.000819						3.16667	0.003845						3.16667	-0.007033						3.16667	0.002995
3.2	-0.001808						3.2	0.002768						3.2	-0.016257						3.2	0.002964
3.23333	-0.001496						3.23333	0.002855						3.23333	-0.006526						3.23333	0.002214
3.26667	0.000375						3.26667	0.002726						3.26667	-0.001032						3.26667	0.001097
3.3	0.000122						3.3	0.002756						3.3	-0.004089						3.3	0.00137
3.33333	-0.000236						3.33333	0.001425						3.33333	-0.005465						3.33333	0.001486
3.36667	-0.000329						3.36667	0.000936						3.36667	-0.002299						3.36667	0.001709
3.4	0.000685						3.4	0.000923						3.4	0.008124						3.4	0.00178
3.43333	0.001649						3.43333	-0.002226						3.43333	0.008602						3.43333	0.00156
3.46667	0.000676						3.46667	-0.005233						3.46667	0.007325						3.46667	0.000983
3.5	0.000465						3.5	-0.00487						3.5	0.006668						3.5	0.001219
3.53333	0.000963						3.53333	-0.002747						3.53333	0.006603						3.53333	0.001041
3.56667	0.000711						3.56667	0.000408						3.56667	0.005101						3.56667	0.000205
3.6	0.001076						3.6	0.001547						3.6	0.003836						3.6	0.000181
3.63333	0.00109						3.63333	-0.000608						3.63333	0.001261						3.63333	0.000378
3.66667	0.000684						3.66667	-0.00191						3.66667	-0.001162						3.66667	0.00073
3.7	0.000924						3.7	-0.003167						3.7	0.008047						3.7	0.000586
3.73333	0.001499						3.73333	-0.003501						3.73333	0.00905						3.73333	0.000744
3.76667	0.001075						3.76667	-0.003045						3.76667	0.000247						3.76667	0.000908
3.8	2.8e-05						3.8	-0.002223						3.8	0.008822						3.8	0.002003
3.83333	-7.2e-05						3.83333	0.000517						3.83333	0.013041						3.83333	0.002384
3.86667	-0.000217						3.86667	0.003818						3.86667	0.007362						3.86667	0.002916
3.9	-0.000351						3.9	0.002883						3.9	0.003885						3.9	0.003006
3.93333	-0.000568						3.93333	0.001481						3.93333	0.002428						3.93333	0.002591
3.96667	0.000325						3.96667	-0.000189						3.96667	0.002451						3.96667	0.002321
4	0.00048						4	0.000215						4	-0.002602						4	0.003314
4.03333	0.000788						4.03333	0.001376						4.03333	0.003309						4.03333	0.004623
4.06667	0.000965						4.06667	0.002792						4.06667	0.01667						4.06667	0.005089
4.1	0.002069						4.1	0.004245						4.1	0.007245						4.1	0.005396
4.13333	0.001917						4.13333	0.005374						4.13333	-0.000379						4.13333	0.005749
4.16667	0.000962						4.16667	0.004245						4.16667	0.005262						4.16667	0.006392
4.2	0.000501						4.2	0.00405						4.2	0.004962						4.2	0.006739
4.23333	0.00076						4.23333	0.003073						4.23333	-0.001867						4.23333	0.00575
4.26667	-0.000602						4.26667	0.002255						4.26667	0.000908						4.26667	0.00533
4.3	-0.000893						4.3	0.001177						4.3	0.005985						4.3	0.005526
4.33333	-0.000419						4.33333	0.002236						4.33333	-0.001452						4.33333	0.004636
4.36667	-0.000228						4.36667	-0.000305						4.36667	-0.004227						4.36667	0.002218
4.4	0.000808						4.4	-0.03357						4.4	-0.00898						4.4	-0.00129
4.43333	0.000684						4.43333	-0.099123						4.43333	-0.00084						4.43333	-0.001845
4.46667	0.001098						4.46667	-0.113125						4.46667	0.00123						4.46667	-0.003001
4.5	0.001902						4.5	-0.103184						4.5	-0.006211						4.5	-0.004214
4.53333	0.001791						4.53333	-0.067754						4.53333	-0.002534						4.53333	-0.005433
4.56667	0.001347						4.56667	0.003326						4.56667	-0.000286						4.56667	-0.006918
4.6	0.001343						4.6	0.04244						4.6	3.3e-05						4.6	-0.008193
4.63333	0.001803						4.63333	0.052576						4.63333	0.001502						4.63333	-0.009856
4.66667	0.000613						4.66667	0.053242						4.66667	0.001429						4.66667	-0.010152
4.7	0.000871						4.7	0.047705						4.7	0.001967						4.7	-0.011597
4.73333	-0.000371						4.73333	0.040779						4.73333	0.00354						4.73333	-0.011512
4.76667	-0.000746						4.76667	0.034879						4.76667	0.006041						4.76667	-0.011876
4.8	0.000195						4.8	0.030742						4.8	0.004985						4.8	-0.011258
4.83333	-0.000469						4.83333	0.027454						4.83333	-0.064322						4.83333	-0.010152
4.86667	-0.00107						4.86667	0.022739						4.86667	-0.13451						4.86667	-0.009062
4.9	0.000452						4.9	0.019703						4.9	-0.138942						4.9	-0.007714
4.93333	-0.000536						4.93333	0.017663						4.93333	-0.105762						4.93333	-0.005965
4.96667	-0.001319						4.96667	0.017332						4.96667	-0.010389						4.96667	-0.004409
5	-0.001639						5	0.011895						5	0.054098						5	-0.003463
5.03333	-0.001383						5.03333	0.006946						5.03333	0.05692						5.03333	-0.002375
5.06667	-0.001596						5.06667	-0.024111						5.06667	0.06536						5.06667	-0.000967
5.1	-0.000395						5.1	-0.089808						5.1	0.074393						5.1	0.002083
5.13333	-3e-06						5.13333	-0.106638						5.13333	0.051509						5.13333	0.003174
5.16667	-0.000952						5.16667	-0.094867						5.16667	0.046856						5.16667	0.002754
5.2	-0.000655						5.2	-0.035119						5.2	0.042567						5.2	0.003379
5.23333	-0.00052						5.23333	0.025356						5.23333	0.028085						5.23333	0.004225
5.26667	-0.002134						5.26667	0.043033						5.26667	0.022498						5.26667	0.005312
5.3	-0.003022						5.3	0.039439						5.3	0.022049						5.3	0.005268
5.33333	-0.002288						5.33333	0.035661						5.33333	0.01046						5.33333	0.005067
5.36667	-0.002571						5.36667	0.032893						5.36667	0.005442						5.36667	0.005144
5.4	-0.002215						5.4	0.031665						5.4	0.005309						5.4	0.005486
5.43333	-0.001219						5.43333	0.03131						5.43333	0.006236						5.43333	0.005683
5.46667	-0.002024						5.46667	0.029349						5.46667	0.008165						5.46667	0.004832
5.5	-0.001325						5.5	0.025406						5.5	0.009341						5.5	0.004347
5.53333	-0.000224						5.53333	0.020183						5.53333	0.008285						5.53333	0.004118
5.56667	-0.001456						5.56667	0.016256						5.56667	0.007657						5.56667	0.004406
5.6	-0.001155						5.6	0.010783						5.6	0.006339						5.6	0.004491
5.63333	-0.000726						5.63333	0.003846						5.63333	0.002842						5.63333	0.003109
5.66667	-0.000187						5.66667	-0.001978						5.66667	-0.000514						5.66667	0.002003
5.7	-0.000788						5.7	-0.001404						5.7	-0.002559						5.7	0.001626
5.73333	-0.001567						5.73333	0.003151						5.73333	-0.000586						5.73333	0.002484
5.76667	-0.001591						5.76667	0.004297						5.76667	0.002555						5.76667	0.00208
5.8	-0.000182						5.8	0.003969						5.8	0.000942						5.8	0.00104
5.83333	-0.000727						5.83333	0.002663						5.83333	-0.013922						5.83333	0.001011
5.86667	-0.000603						5.86667	0.002954						5.86667	-0.097632						5.86667	0.000773
5.9	0.001174						5.9	0.001796						5.9	-0.151929						5.9	0.00093
5.93333	0.001023						5.93333	0.000675						5.93333	-0.152606						5.93333	0.001002
5.96667	0.001164						5.96667	0.002172						5.96667	-0.135824						5.96667	0.000289
6	0.001695						6	0.000973						6	-0.108289						6	-0.000445
6.03333	0.00068						6.03333	-0.003992						6.03333	-0.032558						6.03333	-0.000804
6.06667	0.000763						6.06667	-0.065234						6.06667	0.048022						6.06667	-0.000884
6.1	0.001728						6.1	-0.113991						6.1	0.073789						6.1	-0.000429
6.13333	0.002232						6.13333	-0.113958						6.13333	0.076026						6.13333	-0.00013
6.16667	0.00131						6.16667	-0.101278						6.16667	0.075571						6.16667	0.00031
6.2	0.002922						6.2	-0.081721						6.2	0.066933						6.2	-0.000241
6.23333	0.002404						6.23333	-0.023862						6.23333	0.053957						6.23333	-0.001134
6.26667	0.001843						6.26667	0.038069						6.26667	0.044952						6.26667	-0.001286
6.3	0.001563						6.3	0.059788						6.3	0.041687						6.3	-0.000814
6.33333	0.002862						6.33333	0.059191						6.33333	0.044606						6.33333	-0.000605
6.36667	0.002989						6.36667	0.049773						6.36667	0.037529						6.36667	-0.000535
6.4	0.002822						6.4	0.041337						6.4	0.023278						6.4	-0.000336
6.43333	0.00272						6.43333	0.034253						6.43333	0.013269						6.43333	0.000118
6.46667	0.003322						6.46667	0.030399						6.46667	0.014376						6.46667	0.001481
6.5	0.003096						6.5	0.028795						6.5	0.01192						6.5	0.002048
6.53333	0.000924						6.53333	0.023999						6.53333	0.007267						6.53333	0.000904
6.56667	0.000157						6.56667	0.015941						6.56667	0.000826						6.56667	-0.000166
6.6	0.000371						6.6	0.009688						6.6	-0.001299						6.6	0.003005
6.63333	0.000174						6.63333	0.004587						6.63333	0.004105						6.63333	0.010534
6.66667	0.000151						6.66667	0.001262						6.66667	0.00569						6.66667	0.004616
6.7	-0.000579						6.7	-0.001084						6.7	-0.000933						6.7	-0.008045
6.73333	-0.00031						6.73333	-0.000758						6.73333	-0.008954						6.73333	-0.00744
6.76667	0.000432						6.76667	0.00037						6.76667	-0.006923						6.76667	-0.004959
6.8	1.9e-05						6.8	-0.000423						6.8	-0.003965						6.8	-0.003643
6.83333	0.00032						6.83333	-0.001579						6.83333	-0.010097						6.83333	-0.002943
6.86667	0.000588						6.86667	-0.001531						6.86667	-0.012862						6.86667	-0.001636
6.9	0.001423						6.9	-0.001098						6.9	-0.011629						6.9	-0.001715
6.93333	0.001928						6.93333	-0.002347						6.93333	-0.012146						6.93333	0.000497
6.96667	0.001602						6.96667	-0.003401						6.96667	-0.012327						6.96667	0.003177
7	0.002095						7	-0.005396						7	-0.012707						7	0.004898
7.03333	0.002578						7.03333	-0.005927						7.03333	-0.009013						7.03333	0.005723
7.06667	-0.000646						7.06667	-0.006564						7.06667	-8.2e-05						7.06667	0.005054
7.1	-0.017067						7.1	-0.012279						7.1	-0.011118						7.1	-0.006498
7.13333	-0.053776						7.13333	-0.035088						7.13333	-0.044796						7.13333	-0.035218
7.16667	-0.097406						7.16667	-0.076867						7.16667	-0.082236						7.16667	-0.07557
7.2	-0.144147						7.2	-0.12437						7.2	-0.122463						7.2	-0.124787
7.23333	-0.189047						7.23333	-0.178928						7.23333	-0.164791						7.23333	-0.17397
7.26667	-0.229753						7.26667	-0.237812						7.26667	-0.201673						7.26667	-0.220997
7.3	-0.267389						7.3	-0.298491						7.3	-0.2503						7.3	-0.265769
7.33333	-0.300603						7.33333	-0.350826						7.33333	-0.285353						7.33333	-0.307692
7.36667	-0.328807						7.36667	-0.397055						7.36667	-0.302882						7.36667	-0.345508
7.4	-0.35311						7.4	-0.43602						7.4	-0.339393						7.4	-0.378583
7.43333	-0.374037						7.43333	-0.465986						7.43333	-0.370453						7.43333	-0.407101
7.46667	-0.390998						7.46667	-0.494145						7.46667	-0.39211						7.46667	-0.431775
7.5	-0.405189						7.5	-0.519121						7.5	-0.412528						7.5	-0.45361
7.53333	-0.416334						7.53333	-0.541052						7.53333	-0.425117						7.53333	-0.471051
7.56667	-0.421286						7.56667	-0.558062						7.56667	-0.42039						7.56667	-0.480705
7.6	-0.410301						7.6	-0.567375						7.6	-0.425778						7.6	-0.479545
7.63333	-0.378019						7.63333	-0.557663						7.63333	-0.41902						7.63333	-0.462655
7.66667	-0.338698						7.66667	-0.532225						7.66667	-0.387184						7.66667	-0.434401
7.7	-0.297249						7.7	-0.496263						7.7	-0.352226						7.7	-0.400068
7.73333	-0.258161						7.73333	-0.454808						7.73333	-0.320191						7.73333	-0.362619
7.76667	-0.222671						7.76667	-0.409809						7.76667	-0.285943						7.76667	-0.323651
7.8	-0.190025						7.8	-0.364572						7.8	-0.251208						7.8	-0.286781
7.83333	-0.16123						7.83333	-0.323369						7.83333	-0.219011						7.83333	-0.25061
7.86667	-0.135113						7.86667	-0.283847						7.86667	-0.186045						7.86667	-0.216622
7.9	-0.112301						7.9	-0.247396						7.9	-0.160808						7.9	-0.187111
7.93333	-0.092949						7.93333	-0.214685						7.93333	-0.150594						7.93333	-0.161566
7.96667	-0.076727						7.96667	-0.185451						7.96667	-0.132189						7.96667	-0.139034
8	-0.064393						8	-0.159684						8	-0.106218						8	-0.119299
8.03333	-0.053623						8.03333	-0.138942						8.03333	-0.093271						8.03333	-0.101194
8.06667	-0.045053						8.06667	-0.122803						8.06667	-0.08605						8.06667	-0.080033
8.1	-0.037622						8.1	-0.111308						8.1	-0.07656						8.1	-0.064219
8.13333	-0.0318						8.13333	-0.095122						8.13333	-0.061981						8.13333	-0.065083
8.16667	-0.027028						8.16667	-0.075502						8.16667	-0.052748						8.16667	-0.058667
8.2	-0.022877						8.2	-0.071652						8.2	-0.058033						8.2	-0.048852
8.23333	-0.018819						8.23333	-0.072082						8.23333	-0.05214						8.23333	-0.041106
8.26667	-0.016046						8.26667	-0.06365						8.26667	-0.03737						8.26667	-0.034232
8.3	-0.013977						8.3	-0.056368						8.3	-0.033662						8.3	-0.029663
8.33333	-0.011029						8.33333	-0.055343						8.33333	-0.031283						8.33333	-0.024961
8.36667	-0.009323						8.36667	-0.051289						8.36667	-0.027251						8.36667	-0.020176
8.4	-0.008629						8.4	-0.042648						8.4	-0.025154						8.4	-0.016937
8.43333	-0.007049						8.43333	-0.034851						8.43333	-0.023728						8.43333	-0.014934
8.46667	-0.005969						8.46667	-0.028191						8.46667	-0.020866						8.46667	-0.013356
8.5	-0.005089						8.5	-0.029347						8.5	-0.018118						8.5	-0.011302
8.53333	-0.002824						8.53333	-0.020194						8.53333	-0.014002						8.53333	-0.009236
8.56667	-0.003659						8.56667	-0.009678						8.56667	-0.011914						8.56667	-0.006834
8.6	-0.00351						8.6	-0.006683						8.6	-0.012415						8.6	-0.004615
8.63333	-0.002893						8.63333	-0.012971						8.63333	-0.010962						8.63333	-0.003776
8.66667	-0.002512						8.66667	-0.018463						8.66667	-0.008245						8.66667	-0.001951
8.7	-0.001195						8.7	-0.015062						8.7	-0.006156						8.7	-0.002115
8.73333	-0.000219						8.73333	-0.0095						8.73333	0.001894						8.73333	-0.002208
8.76667	-0.000647						8.76667	-0.008744						8.76667	0.008554						8.76667	-0.002801
8.8	-0.00018						8.8	-0.008437						8.8	-0.00222						8.8	-0.004362
8.83333	0.00063						8.83333	-0.006251						8.83333	0.000123						8.83333	-0.005359
8.86667	0.001585						8.86667	-0.0046						8.86667	0.006276						8.86667	-0.006591
8.9	0.001438						8.9	-0.004176						8.9	-0.007273						8.9	-0.00675
8.93333	0.00169						8.93333	-0.005693						8.93333	-0.005735						8.93333	-0.006727
8.96667	0.002088						8.96667	-0.005847						8.96667	-0.002765						8.96667	-0.006486
9	0.001114						9	-0.003697						9	0.000467						9	-0.006837
9.03333	0.001542						9.03333	-0.003609						9.03333	0.006536						9.03333	-0.007777
9.06667	0.001841						9.06667	-0.002817						9.06667	-0.001083						9.06667	-0.007941
9.1	0.001175						9.1	-0.000759						9.1	-0.003956						9.1	-0.006932
9.13333	0.001441						9.13333	-0.000132						9.13333	-0.002915						9.13333	-0.006218
9.16667	0.000557						9.16667	-0.001034						9.16667	-0.003305						9.16667	-0.00456
9.2	0.000842						9.2	-0.001393						9.2	-0.003775						9.2	-0.00281
9.23333	0.001328						9.23333	-0.000231						9.23333	-0.004195						9.23333	-0.001795
9.26667	0.001494						9.26667	0.000678						9.26667	0.001892						9.26667	-0.000869
9.3	0.001856						9.3	0.000475						9.3	0.011263						9.3	-0.000636
9.33333	0.001584						9.33333	0.000928						9.33333	0.003352						9.33333	-0.000311
9.36667	0.001419						9.36667	0.000564						9.36667	-0.006293						9.36667	0.000366
9.4	0.001742						9.4	2.4e-05						9.4	0.007483						9.4	0.002497
9.43333	0.002387						9.43333	-0.000535						9.43333	0.014112						9.43333	0.004302
9.46667	0.002309						9.46667	-0.00086						9.46667	-0.004295						9.46667	0.005586
9.5	0.002385						9.5	-0.000503						9.5	0.005285						9.5	0.005299
9.53333	0.001205						9.53333	-0.001319						9.53333	0.021815						9.53333	0.005231
9.56667	0.000643						9.56667	0.000102						9.56667	0.006505						9.56667	0.005331
9.6	0.000221						9.6	-0.000498						9.6	0.003504						9.6	0.004852
9.63333	-0.000325						9.63333	-0.000133						9.63333	0.010787						9.63333	0.005445
9.66667	0.001476						9.66667	0.000972						9.66667	0.008215						9.66667	0.00637
9.7	0.001553						9.7	0.001265						9.7	0.014466						9.7	0.006733
9.73333	0.000615						9.73333	0.000994						9.73333	0.017143						9.73333	0.007461
9.76667	0.000125						9.76667	0.00026						9.76667	-0.003212						9.76667	0.007722
9.8	4.2e-05						9.8	0.001473						9.8	-0.001667						9.8	0.008041
9.83333	-0.000525						9.83333	0.002882						9.83333	0.00241						9.83333	0.007364
9.86667	0.001017						9.86667	0.002159						9.86667	-0.009818						9.86667	0.005763
9.9	0.001805						9.9	0.003289						9.9	-0.011087						9.9	0.0057
9.93333	0.001403						9.93333	0.004045						9.93333	-0.009628						9.93333	0.00558
9.96667	0.000894						9.96667	0.003115						9.96667	-0.009189						9.96667	0.005468
10	-0.000192						10	0.003315						10	-0.009347						10	0.006135
10.0333	0.000836						10.0333	0.005172						10.0333	-0.006342						10.0333	0.006188
10.0667	0.001629						10.0667	0.002985						10.0667	0.005875						10.0667	0.005265
10.1	0.00116						10.1	-0.000265						10.1	0.005964						10.1	0.004463
10.1333	0.000774						10.1333	-0.000174						10.1333	0.000858						10.1333	0.003261
10.1667	0.000126						10.1667	0.000335						10.1667	-0.001603						10.1667	0.002378
10.2	-0.000314						10.2	0.001309						10.2	-0.001889						10.2	0.000925
10.2333	0.00016						10.2333	0.000771						10.2333	-0.002269						10.2333	-0.000452
10.2667	0.001939						10.2667	-0.001786						10.2667	-0.002435						10.2667	-0.001355
10.3	0.003035						10.3	-0.003594						10.3	0.000672						10.3	-0.002158
10.3333	0.003688						10.3333	-0.00334						10.3333	0.002369						10.3333	-0.001225
10.3667	0.00229						10.3667	-0.001623						10.3667	0.000605						10.3667	-0.001365
10.4	0.000806						10.4	-0.001501						10.4	-0.000274						10.4	-0.002359
10.4333	0.000893						10.4333	-0.000166						10.4333	0.00869						10.4333	-0.002071
10.4667	-0.000112						10.4667	0.001286						10.4667	0.008974						10.4667	-0.001876
10.5	-0.001404						10.5	0.0019						10.5	-0.001003						10.5	-0.002025
10.5333	-0.001119						10.5333	0.002381						10.5333	-0.004463						10.5333	-0.001894
10.5667	-0.001806						10.5667	0.002677						10.5667	-0.00395						10.5667	-0.00118
10.6	-0.001555						10.6	0.002062						10.6	-0.002457						10.6	0.000988
10.6333	-0.001838						10.6333	0.001608						10.6333	-0.003152						10.6333	0.003105
10.6667	-0.001622						10.6667	0.001315						10.6667	-0.006814						10.6667	0.003529
10.7	-0.002167						10.7	0.001271						10.7	-0.006109						10.7	0.004313
10.7333	-0.0016						10.7333	0.000409						10.7333	-0.002914						10.7333	0.005278
10.7667	-0.001414						10.7667	-0.0019						10.7667	-0.000214						10.7667	0.004574
10.8	-0.002133						10.8	-0.004014						10.8	-0.000856						10.8	0.00422
10.8333	-0.001149						10.8333	-0.000848						10.8333	-0.000126						10.8333	0.003276
10.8667	-0.001457						10.8667	0.002007						10.8667	0.000522						10.8667	0.002883
10.9	-0.00131						10.9	0.002638						10.9	-0.000987						10.9	0.001605
10.9333	-0.000639						10.9333	0.002561						10.9333	-0.002927						10.9333	-9.6e-05
10.9667	0.000561						10.9667	0.000593						10.9667	-0.002553						10.9667	-0.001045
11	0.000961						11	-0.001572						11	-0.000276						11	-0.003077
11.0333	-0.000317						11.0333	-0.002027						11.0333	8.6e-05						11.0333	-0.003675
11.0667	0.000777						11.0667	-0.002149						11.0667	0.007452						11.0667	-0.004376
11.1	-0.000454						11.1	-0.002056						11.1	0.011782						11.1	-0.005796
11.1333	-0.001512						11.1333	-0.002287						11.1333	0.004422						11.1333	-0.007211
11.1667	-0.001469						11.1667	-0.002163						11.1667	0.002962						11.1667	-0.009654
11.2	-0.001454						11.2	-0.00252						11.2	0.009257						11.2	-0.01001
11.2333	-0.001538						11.2333	-0.002142						11.2333	0.000461						11.2333	-0.009995
11.2667	-0.001616						11.2667	-0.001196						11.2667	-0.00255						11.2667	-0.01087
11.3	-0.000521						11.3	-0.002075						11.3	0.003532						11.3	-0.010177
11.3333	-0.001028						11.3333	-0.003867						11.3333	-0.006455						11.3333	-0.009781
11.3667	-0.000135						11.3667	-0.003239						11.3667	0.001076						11.3667	-0.008927
11.4	0.000192						11.4	-0.003628						11.4	0.007497						11.4	-0.008077
11.4333	0.00128						11.4333	-0.004512						11.4333	-0.003515						11.4333	-0.008033
11.4667	0.000394						11.4667	-0.003808						11.4667	-0.00051						11.4667	-0.006427
11.5	0.000718						11.5	-0.00188						11.5	0.001512						11.5	-0.004492
11.5333	0.001428						11.5333	-0.001894						11.5333	-0.002445						11.5333	-0.003807
11.5667	0.001431						11.5667	-0.002919						11.5667	-0.004384						11.5667	-0.003178
11.6	0.001058						11.6	-0.003855						11.6	-0.005429						11.6	-0.000813
11.6333	0.001236						11.6333	-0.003561						11.6333	-0.004431						11.6333	0.001049
11.6667	0.001755						11.6667	-0.001341						11.6667	-0.001717						11.6667	0.002842
11.7	-0.000238						11.7	0.000689						11.7	-0.001945						11.7	0.00365
11.7333	-0.000542						11.7333	0.000429						11.7333	-0.00307						11.7333	0.004174
11.7667	-2.9e-05						11.7667	0.001938						11.7667	-0.005147						11.7667	0.003216
11.8	6.4e-05						11.8	0.002992						11.8	-0.00329						11.8	0.001847
11.8333	0.000699						11.8333	0.001401						11.8333	0.003741						11.8333	0.001582
11.8667	0.000116						11.8667	0.000656						11.8667	0.001224						11.8667	0.002318
11.9	1.3e-05						11.9	0.000792						11.9	-0.001097						11.9	0.002397
11.9333	0.000231						11.9333	0.000661						11.9333	0.004877						11.9333	0.002008
11.9667	0.001325						11.9667	0.000922						11.9667	0.002146						11.9667	0.002285
12	0.000412						12	0.001629						12	-0.001416						12	0.002814
12.0333	-0.000245						12.0333	0.003508						12.0333	0.00542						12.0333	0.002925
12.0667	-0.000475						12.0667	0.00221						12.0667	-0.002592						12.0667	0.002363
12.1	-0.001077						12.1	0.000623						12.1	-0.001797						12.1	0.002214
12.1333	-0.000828						12.1333	0.00118						12.1333	0.004276						12.1333	0.002326
12.1667	-0.000546						12.1667	0.002391						12.1667	0.000221						12.1667	0.002459
12.2	-0.000194						12.2	0.00187						12.2	-0.002051						12.2	0.002949
12.2333	0.000727						12.2333	0.00094						12.2333	0.000429						12.2333	0.003438
12.2667	0.001383						12.2667	0.000592						12.2667	0.008201						12.2667	0.00275
12.3	0.003005						12.3	-0.000188						12.3	0.0049						12.3	0.00159
12.3333	0.003197						12.3333	-0.001342						12.3333	-0.001114						12.3333	0.001253
12.3667	0.002203						12.3667	-0.001319						12.3667	-0.003595						12.3667	0.001802
12.4	0.002019						12.4	-0.000634						12.4	-0.005781						12.4	0.002038
12.4333	0.002301						12.4333	0.001998						12.4333	-0.005521						12.4333	0.001825
12.4667	0.003418						12.4667	0.005801						12.4667	0.005099						12.4667	0.002172
12.5	0.001814						12.5	0.006063						12.5	0.005721						12.5	0.00216
12.5333	0.00137						12.5333	0.005533						12.5333	0.000459						12.5333	0.002038
12.5667	0.000458						12.5667	0.006349						12.5667	-0.002771						12.5667	0.002482
12.6	0.000539						12.6	0.00745						12.6	-0.002555						12.6	0.001508
12.6333	0.000701						12.6333	0.009551						12.6333	-0.001574						12.6333	0.001291
12.6667	-0.000397						12.6667	0.010652						12.6667	-0.001988						12.6667	0.001272
12.7	-0.000118						12.7	0.010438						12.7	0.000572						12.7	0.001221
12.7333	0.000187						12.7333	0.007216						12.7333	0.002311						12.7333	0.000852
12.7667	0.000511						12.7667	0.006452						12.7667	0.003398						12.7667	0.00043
12.8	-0.000609						12.8	0.004049						12.8	0.002993						12.8	-5.6e-05
12.8333	0.000507						12.8333	0.000431						12.8333	0.00169						12.8333	-0.001206
12.8667	0.000311						12.8667	-4e-05						12.8667	0.000241						12.8667	-0.00056
12.9	0.000492						12.9	0.000594						12.9	0.000236						12.9	-0.000568
12.9333	0.000605						12.9333	0.00134						12.9333	0.000337						12.9333	-0.001804
12.9667	0.001816						12.9667	0.005493						12.9667	0.000922						12.9667	-0.003193
13	0.002996						13	0.009111						13	0.002753						13	-0.003679
13.0333	0.003938						13.0333	0.010354						13.0333	0.002359						13.0333	-0.004012
13.0667	0.001335						13.0667	0.011766						13.0667	-0.000717						13.0667	-0.005837
13.1	-0.014132						13.1	0.008427						13.1	-0.011248						13.1	-0.015928
13.1333	-0.050407						13.1333	-0.012593						13.1333	-0.032655						13.1333	-0.04216
13.1667	-0.097979						13.1667	-0.05392						13.1667	-0.075136						13.1667	-0.078989
13.2	-0.144434						13.2	-0.104019						13.2	-0.131508						13.2	-0.121489
13.2333	-0.188514						13.2333	-0.157866						13.2333	-0.170086						13.2333	-0.166239
13.2667	-0.228502						13.2667	-0.212331						13.2667	-0.210932						13.2667	-0.213231
13.3	-0.264921						13.3	-0.263006						13.3	-0.253645						13.3	-0.255498
13.3333	-0.297907						13.3333	-0.308864						13.3333	-0.291107						13.3333	-0.29404
13.3667	-0.325106						13.3667	-0.351673						13.3667	-0.323283						13.3667	-0.329318
13.4	-0.349325						13.4	-0.388536						13.4	-0.352725						13.4	-0.359769
13.4333	-0.370263						13.4333	-0.420295						13.4333	-0.378002						13.4333	-0.386977
13.4667	-0.38816						13.4667	-0.445656						13.4667	-0.3984						13.4667	-0.412378
13.5	-0.401593						13.5	-0.467409						13.5	-0.416954						13.5	-0.434071
13.5333	-0.413458						13.5333	-0.483895						13.5333	-0.430593						13.5333	-0.450691
13.5667	-0.419426						13.5667	-0.498006						13.5667	-0.43258						13.5667	-0.461927
13.6	-0.409481						13.6	-0.506233						13.6	-0.442047						13.6	-0.463746
13.6333	-0.3792						13.6333	-0.499408						13.6333	-0.422749						13.6333	-0.448309
13.6667	-0.340931						13.6667	-0.476111						13.6667	-0.380553						13.6667	-0.425863
13.7	-0.30107						13.7	-0.443717						13.7	-0.350009						13.7	-0.398908
13.7333	-0.261118						13.7333	-0.405188						13.7333	-0.308397						13.7333	-0.368421
13.7667	-0.224973						13.7667	-0.364492						13.7667	-0.274807						13.7667	-0.335206
13.8	-0.190805						13.8	-0.324403						13.8	-0.244786						13.8	-0.301895
13.8333	-0.161726						13.8333	-0.286117						13.8333	-0.206401						13.8333	-0.268863
13.8667	-0.136615						13.8667	-0.249258						13.8667	-0.185232						13.8667	-0.235963
13.9	-0.115796						13.9	-0.216176						13.9	-0.16244						13.9	-0.20723
13.9333	-0.09706						13.9333	-0.186708						13.9333	-0.135105						13.9333	-0.182824
13.9667	-0.080162						13.9667	-0.16047						13.9667	-0.126903						13.9667	-0.157864
14	-0.066812						14	-0.136596						14	-0.112446						14	-0.136302
14.0333	-0.056258						14.0333	-0.114975						14.0333	-0.091524						14.0333	-0.118392
14.0667	-0.047762						14.0667	-0.097535						14.0667	-0.084485						14.0667	-0.103057
14.1	-0.038919						14.1	-0.082933						14.1	-0.077508						14.1	-0.090748
14.1333	-0.032679						14.1333	-0.071423						14.1333	-0.062285						14.1333	-0.079845
14.1667	-0.02865						14.1667	-0.06055						14.1667	-0.053747						14.1667	-0.07011
14.2	-0.023162						14.2	-0.050477						14.2	-0.0577						14.2	-0.060863
14.2333	-0.019987						14.2333	-0.041716						14.2333	-0.042758						14.2333	-0.053156
14.2667	-0.016423						14.2667	-0.034727						14.2667	-0.037687						14.2667	-0.046571
14.3	-0.013676						14.3	-0.027676						14.3	-0.037649						14.3	-0.039993
14.3333	-0.01102						14.3333	-0.022334						14.3333	-0.023602						14.3333	-0.034872
14.3667	-0.008081						14.3667	-0.015906						14.3667	-0.02607						14.3667	-0.031094
14.4	-0.006827						14.4	-0.01006						14.4	-0.024536						14.4	-0.028633
14.4333	-0.004743						14.4333	-0.006474						14.4333	-0.010594						14.4333	-0.025698
14.4667	-0.003257						14.4667	-0.002666						14.4667	-0.0176						14.4667	-0.022374
14.5	-0.003052						14.5	0.001996						14.5	-0.015856						14.5	-0.020716
14.5333	-0.002556						14.5333	0.00414						14.5333	-0.005895						14.5333	-0.021037
14.5667	-0.001101						14.5667	0.006303						14.5667	-0.020423						14.5667	-0.018508
14.6	0.000956						14.6	0.009358						14.6	-0.016069						14.6	-0.016163
14.6333	0.000701						14.6333	0.012535						14.6333	-0.003167						14.6333	-0.014712
14.6667	0.001067						14.6667	0.014265						14.6667	-0.01215						14.6667	-0.013593
14.7	0.001682						14.7	0.015129						14.7	-0.010051						14.7	-0.012171
14.7333	0.001616						14.7333	0.015926						14.7333	0.000779						14.7333	-0.011336
14.7667	0.001663						14.7667	0.012475						14.7667	-0.005674						14.7667	-0.010228
14.8	0.001622						14.8	-0.032857						14.8	-0.0092						14.8	-0.008622
14.8333	0.001972						14.8333	-0.078049						14.8333	-0.002623						14.8333	-0.007946
14.8667	0.002473						14.8667	-0.081366						14.8667	-0.004825						14.8667	-0.006272
14.9	0.002598						14.9	-0.070952						14.9	-0.007202						14.9	-0.004767
14.9333	0.00261						14.9333	-0.05665						14.9333	-0.008929						14.9333	-0.00392
14.9667	0.001688						14.9667	-0.04449						14.9667	-0.008276						14.9667	-0.00326
15	0.001061						15	-0.033239						15	-0.005887						15	-0.002135
15.0333	0.000907						15.0333	-0.021871						15.0333	-0.003498						15.0333	-0.001426
15.0667	0.000519						15.0667	-0.011863						15.0667	-0.001897						15.0667	-0.001177
15.1	0.000208						15.1	-0.003103						15.1	0.005009						15.1	-0.001162
15.1333	0.000953						15.1333	0.002356						15.1333	0.007573						15.1333	-0.000455
15.1667	0.002499						15.1667	0.005276						15.1667	-0.003255						15.1667	0.000516
15.2	0.003539						15.2	0.009041						15.2	0.001407						15.2	0.000689
15.2333	0.002705						15.2333	0.013178						15.2333	0.000685						15.2333	6.3e-05
15.2667	0.001959						15.2667	0.016225						15.2667	0.000735						15.2667	-0.000621
15.3	0.001568						15.3	0.016265						15.3	0.006698						15.3	-0.000962
15.3333	0.001735						15.3333	0.017868						15.3333	0.005146						15.3333	-0.002124
15.3667	0.002287						15.3667	0.019061						15.3667	0.003802						15.3667	-0.001735
15.4	0.002471						15.4	0.01902						15.4	0.002827						15.4	-0.001195
15.4333	0.002907						15.4333	0.018863						15.4333	0.001694						15.4333	-0.000661
15.4667	0.003011						15.4667	0.017352						15.4667	0.002226						15.4667	-0.000762
15.5	0.002643						15.5	0.015552						15.5	0.002564						15.5	-0.000279
15.5333	0.001786						15.5333	0.015787						15.5333	0.002242						15.5333	-0.000953
15.5667	0.001764						15.5667	0.018562						15.5667	0.002873						15.5667	-0.001627
15.6	0.000532						15.6	0.018361						15.6	0.000827						15.6	-0.001873
15.6333	0.001039						15.6333	0.016831						15.6333	-0.001717						15.6333	-0.002024
15.6667	0.001072						15.6667	0.013673						15.6667	-0.002573						15.6667	-0.001443
15.7	0.000833						15.7	0.012018						15.7	-0.002835						15.7	0.000553
15.7333	0.000658						15.7333	0.011011						15.7333	-0.001608						15.7333	0.000494
15.7667	0.00078						15.7667	0.010136						15.7667	8.8e-05						15.7667	0.000146
15.8	0.000506						15.8	0.008518						15.8	0.000648						15.8	-0.0002
15.8333	0.000274						15.8333	0.005597						15.8333	-0.001176						15.8333	0.000279
15.8667	0.000491						15.8667	0.003513						15.8667	-0.001096						15.8667	0.000879
15.9	0.000359						15.9	0.002377						15.9	0.001458						15.9	0.002131
15.9333	0.001964						15.9333	-0.000868						15.9333	0.001602						15.9333	0.002774
15.9667	0.001154						15.9667	0.001205						15.9667	-0.001307						15.9667	0.002876
16	0.000379						16	0.003575						16	-0.003164						16	0.002576
16.0333	-0.001053						16.0333	0.003157						16.0333	0.002128						16.0333	0.003436
16.0667	-0.00044						16.0667	0.002305						16.0667	0.010041						16.0667	0.003994
16.1	-0.000687						16.1	0.002212						16.1	0.00118						16.1	0.004031
16.1333	-0.001866						16.1333	0.004313						16.1333	0.000434						16.1333	0.00436
16.1667	-0.001868						16.1667	0.004286						16.1667	0.008695						16.1667	0.003487
16.2	-0.003134						16.2	0.003007						16.2	-0.004384						16.2	0.002387
16.2333	-0.003087						16.2333	0.004545						16.2333	-0.002278						16.2333	0.002656
16.2667	-0.00279						16.2667	0.004371						16.2667	0.005816						16.2667	0.003385
16.3	-0.001845						16.3	0.004378						16.3	0.002418						16.3	0.003061
16.3333	-0.001137						16.3333	0.002945						16.3333	0.003609						16.3333	0.002614
16.3667	-0.001534						16.3667	0.002397						16.3667	0.006554						16.3667	0.001926
16.4	-0.001455						16.4	0.001953						16.4	-0.000271						16.4	0.000801
16.4333	-0.001275						16.4333	0.00156						16.4333	-0.005538						16.4333	-0.000237
16.4667	-0.001012						16.4667	0.001321						16.4667	-0.00218						16.4667	0.000208
16.5	-0.00072						16.5	0.000188						16.5	0.001035						16.5	-0.000187
16.5333	-0.00048						16.5333	-0.001547						16.5333	-0.001872						16.5333	-0.002171
16.5667	-0.000157						16.5667	-0.003218						16.5667	-0.000888						16.5667	-0.003399
16.6	0.000391						16.6	-0.002294						16.6	-0.00114						16.6	-0.003312
16.6333	0.000587						16.6333	-0.001558						16.6333	-0.002471						16.6333	-0.002943
16.6667	0.000778						16.6667	-0.002287						16.6667	-0.003852						16.6667	-0.002981
16.7	0.000555						16.7	-0.006574						16.7	-0.005276						16.7	-0.003244
16.7333	-0.000413						16.7333	-0.007204						16.7333	-0.00208						16.7333	-0.004146
16.7667	-0.000701						16.7667	-0.005103						16.7667	0.008351						16.7667	-0.004965
16.8	-0.00135						16.8	-0.00412						16.8	0.003032						16.8	-0.005812
16.8333	-0.000684						16.8333	-0.000719						16.8333	0.002201						16.8333	-0.005841
16.8667	-0.000827						16.8667	0.000663						16.8667	0.00901						16.8667	-0.006301
16.9	-0.001454						16.9	0.000893						16.9	0.00507						16.9	-0.006778
16.9333	-0.00131						16.9333	0.004334						16.9333	0.002309						16.9333	-0.006624
16.9667	-0.001406						16.9667	0.006998						16.9667	0.008708						16.9667	-0.006308
17	-0.000616						17	0.007554						17	0.004226						17	-0.005731
17.0333	-0.000557						17.0333	0.007205						17.0333	0.004716						17.0333	-0.006084
17.0667	-0.000851						17.0667	0.006549						17.0667	0.006364						17.0667	-0.005344
17.1	-0.000448						17.1	0.003655						17.1	-0.002336						17.1	-0.004613
17.1333	0.000464						17.1333	9.8e-05						17.1333	0.005437						17.1333	-0.00327
17.1667	0.000725						17.1667	-0.000318						17.1667	0.009649						17.1667	-0.001381
17.2	-0.001901						17.2	-0.000961						17.2	0.001783						17.2	-0.000487
17.2333	-0.001103						17.2333	-0.000499						17.2333	-0.004822						17.2333	0.001213
17.2667	-0.000191						17.2667	-0.002239						17.2667	-0.0059						17.2667	0.002923
17.3	0.010554						17.3	-0.001845						17.3	-0.004579						17.3	0.003959
17.3333	0.017409						17.3333	-0.004326						17.3333	-0.003903						17.3333	0.004472
17.3667	0.011395						17.3667	-0.007854						17.3667	-0.004292						17.3667	0.005528
17.4	0.012716						17.4	-0.007178						17.4	-0.005281						17.4	0.004456
17.4333	0.00324						17.4333	-0.004623						17.4333	-0.004882						17.4333	0.002619
17.4667	-0.009528						17.4667	-0.001136						17.4667	-0.005196						17.4667	-4e-06
17.5	-0.009837						17.5	6e-05						17.5	-0.00397						17.5	-0.0024
17.5333	-0.007139						17.5333	-0.000383						17.5333	-0.002651						17.5333	-0.00426
17.5667	-0.005134						17.5667	-0.000567						17.5667	-0.001974						17.5667	-0.005677
17.6	-0.003989						17.6	0.000708						17.6	-0.001002						17.6	-0.007291
17.6333	-0.003599						17.6333	0.001881						17.6333	-0.001095						17.6333	-0.008396
17.6667	-0.002688						17.6667	0.002604						17.6667	-0.000381						17.6667	-0.007556
17.7	-0.001638						17.7	0.001924						17.7	-0.000473						17.7	-0.004173
17.7333	-0.001474						17.7333	0.001562						17.7333	-0.002212						17.7333	2.7e-05
17.7667	-0.001644						17.7667	0.001064						17.7667	-0.002775						17.7667	0.003491
17.8	-0.001624						17.8	-0.000188						17.8	0.00181						17.8	0.005676
17.8333	-0.000653						17.8333	-0.001494						17.8333	0.000608						17.8333	0.00832
17.8667	0.000187						17.8667	-0.002552						17.8667	0.00186						17.8667	0.011538
17.9	0.000645						17.9	-0.003973						17.9	-0.002838						17.9	0.012488
17.9333	0.000614						17.9333	-0.003889						17.9333	0.002852						17.9333	0.013733
17.9667	0.000331						17.9667	-0.004297						17.9667	0.014702						17.9667	0.014456
18	-9.4e-05						18	-0.00537						18	0.001026						18	0.012999
18.0333	0.000233						18.0333	-0.005129						18.0333	-0.002995						18.0333	0.012098
18.0667	-0.000396						18.0667	-0.004564						18.0667	0.001901						18.0667	0.011555
18.1	-0.0007						18.1	-0.005017						18.1	4.9e-05						18.1	0.010885
18.1333	8.5e-05						18.1333	-0.004954						18.1333	-0.007542						18.1333	0.008772
18.1667	0.000958						18.1667	-0.003778						18.1667	-0.012221						18.1667	0.006774
18.2	0.000899						18.2	-0.003407						18.2	-0.005733						18.2	0.005563
18.2333	0.001084						18.2333	-0.002363						18.2333	-0.00158						18.2333	0.004619
18.2667	0.001853						18.2667	-0.001924						18.2667	-0.005918						18.2667	0.003905
18.3	0.001223						18.3	-0.000974						18.3	-0.006542						18.3	0.00476
18.3333	0.001836						18.3333	-0.000148						18.3333	-0.001068						18.3333	0.004455
18.3667	0.00214						18.3667	0.000284						18.3667	-0.001944						18.3667	0.001607
18.4	0.00228						18.4	0.001137						18.4	-0.005867						18.4	0.005257
18.4333	0.002281						18.4333	0.001277						18.4333	0.002915						18.4333	0.000632
18.4667	0.001899						18.4667	0.001822						18.4667	0.007168						18.4667	-0.011184
18.5	0.001893						18.5	0.001336						18.5	0.000612						18.5	-0.019329
18.5333	0.001876						18.5333	0.001998						18.5333	-0.005999						18.5333	-0.014977
18.5667	0.002218						18.5667	0.002193						18.5667	-0.002148						18.5667	-0.010876
18.6	0.003587						18.6	0.002091						18.6	-0.004513						18.6	-0.00867
18.6333	0.002333						18.6333	0.002203						18.6333	-0.011578						18.6333	-0.007318
18.6667	0.001411						18.6667	0.002863						18.6667	-0.005281						18.6667	-0.007527
18.7	0.002002						18.7	0.003692						18.7	0.002614						18.7	-0.006742
18.7333	0.0011						18.7333	0.003695						18.7333	-0.006651						18.7333	-0.006681
18.7667	0.00029						18.7667	0.003217						18.7667	-0.005148						18.7667	-0.00478
18.8	3.8e-05						18.8	0.000363						18.8	0.003229						18.8	-0.004039
18.8333	-0.001052						18.8333	-0.000557						18.8333	0.003586						18.8333	-0.003309
18.8667	-0.000332						18.8667	0.000221						18.8667	-0.006021						18.8667	-0.001078
18.9	0.000925						18.9	0.000928						18.9	-0.007636						18.9	0.001252
18.9333	0.00125						18.9333	0.001547						18.9333	0.005152						18.9333	0.00367
18.9667	0.00284						18.9667	-0.000149						18.9667	0.001721						18.9667	0.005205
19	0.003991						19	-0.001377						19	-0.007446						19	0.006682
19.0333	0.004336						19.0333	-0.000581						19.0333	-0.003691						19.0333	0.007639
19.0667	0.002554						19.0667	-0.000855						19.0667	-0.00107						19.0667	0.005254
19.1	-0.009251						19.1	-0.005102						19.1	-0.007823						19.1	-0.005211
19.1333	-0.041947						19.1333	-0.023027						19.1333	-0.042616						19.1333	-0.033505
19.1667	-0.082413						19.1667	-0.058609						19.1667	-0.087101						19.1667	-0.073183
19.2	-0.126206						19.2	-0.103067						19.2	-0.123944						19.2	-0.118451
19.2333	-0.171238						19.2333	-0.152525						19.2333	-0.165965						19.2333	-0.164424
19.2667	-0.212094						19.2667	-0.201856						19.2667	-0.209226						19.2667	-0.207632
19.3	-0.249991						19.3	-0.24912						19.3	-0.244261						19.3	-0.248416
19.3333	-0.283678						19.3333	-0.292984						19.3333	-0.277701						19.3333	-0.285969
19.3667	-0.311726						19.3667	-0.333233						19.3667	-0.311187						19.3667	-0.318883
19.4	-0.336031						19.4	-0.367971						19.4	-0.346361						19.4	-0.337562
19.4333	-0.359464						19.4333	-0.398117						19.4333	-0.374808						19.4333	-0.363056
19.4667	-0.376561						19.4667	-0.422504						19.4667	-0.392824						19.4667	-0.391226
19.5	-0.391207						19.5	-0.444381						19.5	-0.412387						19.5	-0.413907
19.5333	-0.403765						19.5333	-0.46218						19.5333	-0.434354						19.5333	-0.421669
19.5667	-0.411175						19.5667	-0.47391						19.5667	-0.450435						19.5667	-0.427216
19.6	-0.405426						19.6	-0.480778						19.6	-0.452468						19.6	-0.423996
19.6333	-0.380114						19.6333	-0.478136						19.6333	-0.43103						19.6333	-0.40454
19.6667	-0.345632						19.6667	-0.462452						19.6667	-0.407224						19.6667	-0.376139
19.7	-0.307231						19.7	-0.43685						19.7	-0.373793						19.7	-0.34384
19.7333	-0.268101						19.7333	-0.404138						19.7333	-0.333999						19.7333	-0.309054
19.7667	-0.231085						19.7667	-0.368077						19.7667	-0.303619						19.7667	-0.277038
19.8	-0.199479						19.8	-0.331768						19.8	-0.270187						19.8	-0.245787
19.8333	-0.169011						19.8333	-0.295874						19.8333	-0.235872						19.8333	-0.212366
19.8667	-0.143378						19.8667	-0.263127						19.8667	-0.212199						19.8667	-0.174756
19.9	-0.121295						19.9	-0.23385						19.9	-0.188911						19.9	-0.156549
19.9333	-0.10072						19.9333	-0.20828						19.9333	-0.159324						19.9333	-0.145053
19.9667	-0.084513						19.9667	-0.184784						19.9667	-0.135178						19.9667	-0.124361
20	-0.069763						20	-0.164704						20	-0.12444						20	-0.106746
20.0333	-0.057352						20.0333	-0.143799						20.0333	-0.115179						20.0333	-0.092529
20.0667	-0.048701						20.0667	-0.126775						20.0667	-0.098514						20.0667	-0.080999
20.1	-0.041271						20.1	-0.114232						20.1	-0.082241						20.1	-0.071884
20.1333	-0.033731						20.1333	-0.103813						20.1333	-0.078778						20.1333	-0.063355
20.1667	-0.027618						20.1667	-0.092706						20.1667	-0.076778						20.1667	-0.055825
20.2	-0.022479						20.2	-0.081247						20.2	-0.064838						20.2	-0.049724
20.2333	-0.017642						20.2333	-0.072182						20.2333	-0.051559						20.2333	-0.044624
20.2667	-0.01474						20.2667	-0.066028						20.2667	-0.072394						20.2667	-0.040877
20.3	-0.011099						20.3	-0.06356						20.3	-0.165131						20.3	-0.037164
20.3333	-0.009306						20.3333	-0.056798						20.3333	-0.203975						20.3333	-0.034049
20.3667	-0.007099						20.3667	-0.050568						20.3667	-0.19314						20.3667	-0.032658
20.4	-0.005851						20.4	-0.044585						20.4	-0.166161						20.4	-0.030651
20.4333	-0.005004						20.4333	-0.039678						20.4333	-0.099422						20.4333	-0.028867
20.4667	-0.003373						20.4667	-0.037188						20.4667	-0.004388						20.4667	-0.02563
20.5	-0.003752						20.5	-0.037376						20.5	0.02945						20.5	-0.023321
20.5333	-0.00245						20.5333	-0.036284						20.5333	0.038052						20.5333	-0.021037
20.5667	-0.000739						20.5667	-0.033483						20.5667	0.045705						20.5667	-0.019092
20.6	-0.001181						20.6	-0.031941						20.6	0.040347						20.6	-0.017035
20.6333	3e-05						20.6333	-0.029421						20.6333	0.027967						20.6333	-0.015283
20.6667	-0.000538						20.6667	-0.026622						20.6667	0.021869						20.6667	-0.013885
20.7	-0.000465						20.7	-0.024616						20.7	0.018796						20.7	-0.013
20.7333	0.00199						20.7333	-0.023693						20.7333	0.019233						20.7333	-0.012134
20.7667	0.0022						20.7667	-0.024596						20.7667	0.016555						20.7667	-0.01313
20.8	0.002211						20.8	-0.022994						20.8	0.006485						20.8	-0.013444
20.8333	0.00243						20.8333	-0.02104						20.8333	-0.004327						20.8333	-0.012366
20.8667	0.002714						20.8667	-0.021592						20.8667	-0.007038						20.8667	-0.010982
20.9	0.00234						20.9	-0.01939						20.9	-0.007602						20.9	-0.009573
20.9333	0.001783						20.9333	-0.018064						20.9333	-0.013236						20.9333	-0.006825
20.9667	0.002401						20.9667	-0.016639						20.9667	-0.014933						20.9667	-0.004064
21	0.002116						21	-0.015769						21	-0.00782						21	-0.00264
21.0333	0.002177						21.0333	-0.013827						21.0333	-0.005682						21.0333	-0.002508
21.0667	0.003184						21.0667	-0.01078						21.0667	-0.009309						21.0667	-0.001014
21.1	0.00387						21.1	-0.007515						21.1	-0.003413						21.1	0.001127
21.1333	0.003567						21.1333	-0.005764						21.1333	0.004197						21.1333	0.000218
21.1667	0.004915						21.1667	-0.004486						21.1667	0.002789						21.1667	0.002011
21.2	0.004328						21.2	-0.003737						21.2	-0.004775						21.2	0.007693
21.2333	0.003266						21.2333	-0.004204						21.2333	-0.01723						21.2333	0.003317
21.2667	0.003323						21.2667	-0.00351						21.2667	-0.019064						21.2667	-0.007274
21.3	0.003458						21.3	-0.003544						21.3	-0.007443						21.3	-0.006472
21.3333	0.001727						21.3333	-0.003418						21.3333	-0.007248						21.3333	-0.002623
21.3667	0.001685						21.3667	-0.001886						21.3667	-0.009062						21.3667	-0.000937
21.4	0.000968						21.4	-0.000677						21.4	-0.006236						21.4	-0.002264
21.4333	0.001182						21.4333	-0.001117						21.4333	-0.003662						21.4333	-0.003343
21.4667	0.001494						21.4667	-0.001252						21.4667	-0.00233						21.4667	-0.005101
21.5	0.00058						21.5	-0.002416						21.5	-0.0033						21.5	-0.005632
21.5333	0.001229						21.5333	-0.002333						21.5333	-0.006605						21.5333	-0.005577
21.5667	0.001241						21.5667	-0.002099						21.5667	-0.00474						21.5667	-0.004956
21.6	0.000503						21.6	-0.001419						21.6	0.000448						21.6	-0.003308
21.6333	0.000878						21.6333	0.000296						21.6333	0.001784						21.6333	0.001177
21.6667	0.000208						21.6667	0.001502						21.6667	0.000648						21.6667	0.010525
21.7	3.7e-05						21.7	-8.6e-05						21.7	0.001194						21.7	0.004977
21.7333	-0.000323						21.7333	-0.004682						21.7333	0.000913						21.7333	-0.003249
21.7667	0.000806						21.7667	-0.003671						21.7667	-0.015745						21.7667	-0.001509
21.8	0.001787						21.8	-0.003917						21.8	-0.106464						21.8	0.004852
21.8333	0.002241						21.8333	-0.004645						21.8333	-0.146689						21.8333	0.006996
21.8667	0.001231						21.8667	-0.004093						21.8667	-0.12798						21.8667	0.005778
21.9	0.001054						21.9	0.000187						21.9	-0.036662						21.9	0.004454
21.9333	0.000154						21.9333	0.000361						21.9333	0.051003						21.9333	0.005446
21.9667	0.000405						21.9667	0.000181						21.9667	0.064863						21.9667	0.006693
22	0.001735						22	-0.000224						22	0.060814						22	0.006982
22.0333	0.001101						22.0333	0.000113						22.0333	0.071161						22.0333	0.005008
22.0667	0.000411						22.0667	-7e-05						22.0667	0.063482						22.0667	0.00381
22.1	1.9e-05						22.1	0.001529						22.1	0.049781						22.1	0.002183
22.1333	-0.000121						22.1333	0.003357						22.1333	0.043092						22.1333	-0.000115
22.1667	-0.001139						22.1667	0.004266						22.1667	0.043706						22.1667	-0.001732
22.2	-0.001703						22.2	0.004803						22.2	0.043121						22.2	-0.001995
22.2333	-0.001203						22.2333	0.006058						22.2333	0.036379						22.2333	-0.002454
22.2667	-0.000434						22.2667	0.00684						22.2667	0.018035						22.2667	-0.002124
22.3	3.2e-05						22.3	0.006418						22.3	0.01025						22.3	-0.001637
22.3333	-0.000809						22.3333	0.006801						22.3333	0.01596						22.3333	-0.001941
22.3667	-6.1e-05						22.3667	0.013895						22.3667	0.006616						22.3667	-0.001414
22.4	0.000722						22.4	0.009455						22.4	0.000119						22.4	-0.00155
22.4333	0.001308						22.4333	-0.003097						22.4333	-0.000338						22.4333	-0.000592
22.4667	0.001178						22.4667	-0.007245						22.4667	-0.00662						22.4667	-0.000189
22.5	-0.000567						22.5	-0.005544						22.5	-0.007691						22.5	0.001102
22.5333	-0.000225						22.5333	-0.003292						22.5333	-0.000947						22.5333	0.002167
22.5667	0.00053						22.5667	-0.002912						22.5667	0.001804						22.5667	0.00228
22.6	-0.000603						22.6	0.003416						22.6	-0.067982						22.6	0.002404
22.6333	-3.7e-05						22.6333	0.011181						22.6333	-0.147178						22.6333	0.002402
22.6667	0.000393						22.6667	0.014165						22.6667	-0.154461						22.6667	0.002769
22.7	-0.000316						22.7	0.015377						22.7	-0.140024						22.7	0.003874
22.7333	0.000427						22.7333	0.00431						22.7333	-0.119037						22.7333	0.005273
22.7667	0.001503						22.7667	-0.004035						22.7667	-0.096015						22.7667	0.00498
22.8	0.000852						22.8	-0.010242						22.8	-0.039198						22.8	0.004836
22.8333	0.000594						22.8333	-0.015009						22.8333	0.050933						22.8333	0.005151
22.8667	0.000666						22.8667	-0.014917						22.8667	0.094277						22.8667	0.004564
22.9	-6.4e-05						22.9	-0.013888						22.9	0.090882						22.9	0.004029
22.9333	-0.000277						22.9333	-0.012135						22.9333	0.085033						22.9333	0.001876
22.9667	-0.001464						22.9667	-0.008171						22.9667	0.068714						22.9667	0.002694
23	-0.002734						23	-0.00311						23	0.055474						23	0.00201
23.0333	-0.002175						23.0333	-0.001473						23.0333	0.054024						23.0333	0.000364
23.0667	-0.002258						23.0667	0.005559						23.0667	0.043707						23.0667	-0.002125
23.1	-0.001853						23.1	0.015146						23.1	0.034319						23.1	-0.002982
23.1333	-0.003454						23.1333	0.013652						23.1333	0.023823						23.1333	-0.004173
23.1667	-0.003893						23.1667	0.010815						23.1667	0.015342						23.1667	-0.005842
23.2	-0.003781						23.2	0.012912						23.2	0.009882						23.2	-0.008783
23.2333	-0.002813						23.2333	0.012393						23.2333	0.005868						23.2333	-0.008025
23.2667	-0.00312						23.2667	0.008723						23.2667	0.003262						23.2667	-0.006581
23.3	-0.002488						23.3	0.003725						23.3	0.000813						23.3	-0.005398
23.3333	-0.002472						23.3333	0.002781						23.3333	-0.001702						23.3333	-0.003287
23.3667	-0.002956						23.3667	0.002754						23.3667	-0.004835						23.3667	-0.002559
23.4	-0.000788						23.4	-0.00016						23.4	-0.004094						23.4	-0.002807
23.4333	-0.000304						23.4333	0.001108						23.4333	0.003507						23.4333	-0.002744
23.4667	-0.000273						23.4667	0.001171						23.4667	-0.001773						23.4667	-0.003844
23.5	0.000547						23.5	-0.00235						23.5	0.001333						23.5	-0.004402
23.5333	1.4e-05						23.5333	-0.00467						23.5333	0.004516						23.5333	-0.005903
23.5667	0.000645						23.5667	-0.005931						23.5667	-0.003242						23.5667	-0.006521
23.6	0.000496						23.6	-0.006673						23.6	-0.007311						23.6	-0.006117
23.6333	0.00036						23.6333	-0.008238						23.6333	-0.007146						23.6333	-0.005126
23.6667	0.000729						23.6667	-0.008551						23.6667	-0.004202						23.6667	-0.00233
23.7	0.000284						23.7	-0.007556						23.7	-0.003028						23.7	-0.000624
23.7333	0.001068						23.7333	-0.007157						23.7333	-0.003809						23.7333	-0.001539
23.7667	0.00089						23.7667	-0.007092						23.7667	-0.004209						23.7667	-0.001206
23.8	0.000274						23.8	-0.007633						23.8	-0.001147						23.8	0.000172
23.8333	-0.000353						23.8333	-0.006513						23.8333	0.0006						23.8333	0.001018
23.8667	0.001131						23.8667	-0.00629						23.8667	0.002381						23.8667	0.002368
23.9	0.000786						23.9	-0.007325						23.9	0.003806						23.9	0.004638
23.9333	0.000873						23.9333	-0.006366						23.9333	0.003173						23.9333	0.003679
23.9667	0.001037						23.9667	-0.001716						23.9667	0.004597						23.9667	0.001703
24	0.001334						24	0.005331						24	0.004056						24	0.001349
24.0333	-0.000292						24.0333	0.000188						24.0333	3.1e-05						24.0333	0.002554
24.0667	-4.9e-05						24.0667	-0.009541						24.0667	-0.002099						24.0667	0.003089
24.1	0.002428						24.1	-0.008603						24.1	-0.001966						24.1	0.00316
24.1333	0.00352						24.1333	-0.006827						24.1333	-0.001581						24.1333	0.002182
24.1667	0.002979						24.1667	-0.004322						24.1667	-0.000807						24.1667	0.000491
24.2	0.002281						24.2	-0.002007						24.2	-0.002555						24.2	-0.000362
24.2333	0.002186						24.2333	-0.0022						24.2333	-0.00325						24.2333	-0.001792
24.2667	0.000408						24.2667	-0.002131						24.2667	-0.005899						24.2667	-0.002751
24.3	0.0002						24.3	-0.000856						24.3	-0.008157						24.3	-0.002242
24.3333	-0.000306						24.3333	-0.000973						24.3333	-0.002813						24.3333	-0.001471
24.3667	-0.000738						24.3667	-0.000465						24.3667	0.003811						24.3667	-0.000927
24.4	0.000786						24.4	0.00051						24.4	-0.000307						24.4	-0.000567
24.4333	-0.000248						24.4333	0.002683						24.4333	-0.000785						24.4333	-0.000229
24.4667	-0.000372						24.4667	0.007127						24.4667	-0.000442						24.4667	0.002109
24.5	0.000368						24.5	0.014038						24.5	-0.000299						24.5	0.00462
24.5333	0.000483						24.5333	0.013821						24.5333	0.001105						24.5333	0.004574
24.5667	0.001026						24.5667	0.010522						24.5667	-0.003221						24.5667	0.003682
24.6	0.001451						24.6	0.008328						24.6	-0.012164						24.6	0.002178
24.6333	0.001996						24.6333	0.009288						24.6333	-0.015286						24.6333	0.001198
24.6667	0.003448						24.6667	0.007992						24.6667	-0.010021						24.6667	0.000692
24.7	0.003526						24.7	0.005127						24.7	-0.007237						24.7	0.000718
24.7333	0.001675						24.7333	0.003516						24.7333	-0.004125						24.7333	0.000125
24.7667	0.001332						24.7667	0.002979						24.7667	0.005458						24.7667	0.001522
24.8	0.000605						24.8	0.001927						24.8	0.009418						24.8	0.001091
24.8333	0.000662						24.8333	-0.00016						24.8333	0.005708						24.8333	0.001484
24.8667	0.002921						24.8667	0.00092						24.8667	0.001492						24.8667	0.002179
24.9	0.002921						24.9	-0.000265						24.9	0.006145						24.9	0.002026
24.9333	0.002567						24.9333	-0.00401						24.9333	0.01084						24.9333	0.002017
24.9667	0.002586						24.9667	-0.006828						24.9667	0.00555						24.9667	0.001278
25	0.00257						25	-0.008261						25	-0.001507						25	0.002698
25.0333	0.002994						25.0333	-0.007639						25.0333	-0.004583						25.0333	0.003349
25.0667	-0.000308						25.0667	-0.004458						25.0667	-0.00797						25.0667	0.000537
25.1	-0.012585						25.1	-0.00754						25.1	-0.015479						25.1	-0.007902
25.1333	-0.045026						25.1333	-0.023981						25.1333	-0.031214						25.1333	-0.026663
25.1667	-0.087753						25.1667	-0.050917						25.1667	-0.062274						25.1667	-0.055142
25.2	-0.131506						25.2	-0.08573						25.2	-0.108058						25.2	-0.090092
25.2333	-0.174485						25.2333	-0.123487						25.2333	-0.150697						25.2333	-0.128752
25.2667	-0.215319						25.2667	-0.162089						25.2667	-0.187768						25.2667	-0.167514
25.3	-0.25083						25.3	-0.201161						25.3	-0.22922						25.3	-0.204004
25.3333	-0.28287						25.3333	-0.240677						25.3333	-0.267936						25.3333	-0.238043
25.3667	-0.310884						25.3667	-0.276862						25.3667	-0.301419						25.3667	-0.26914
25.4	-0.334592						25.4	-0.30805						25.4	-0.327884						25.4	-0.296021
25.4333	-0.355774						25.4333	-0.336182						25.4333	-0.352585						25.4333	-0.321085
25.4667	-0.374096						25.4667	-0.360277						25.4667	-0.378156						25.4667	-0.342331
25.5	-0.390308						25.5	-0.379609						25.5	-0.399459						25.5	-0.359923
25.5333	-0.403274						25.5333	-0.395009						25.5333	-0.414952						25.5333	-0.374621
25.5667	-0.410455						25.5667	-0.403842						25.5667	-0.420519						25.5667	-0.384557
25.6	-0.406501						25.6	-0.407477						25.6	-0.424062						25.6	-0.387176
25.6333	-0.381893						25.6333	-0.404766						25.6333	-0.419665						25.6333	-0.379151
25.6667	-0.34681						25.6667	-0.395737						25.6667	-0.388515						25.6667	-0.363757
25.7	-0.308378						25.7	-0.380249						25.7	-0.347362						25.7	-0.340821
25.7333	-0.269923						25.7333	-0.357957						25.7333	-0.316315						25.7333	-0.315524
25.7667	-0.233978						25.7667	-0.33282						25.7667	-0.28708						25.7667	-0.288453
25.8	-0.19931						25.8	-0.306293						25.8	-0.250601						25.8	-0.259593
25.8333	-0.167661						25.8333	-0.278196						25.8333	-0.215196						25.8333	-0.230685
25.8667	-0.141726						25.8667	-0.251993						25.8667	-0.196895						25.8667	-0.201822
25.9	-0.117657						25.9	-0.227993						25.9	-0.178402						25.9	-0.175666
25.9333	-0.097819						25.9333	-0.20478						25.9333	-0.146268						25.9333	-0.153631
25.9667	-0.081419						25.9667	-0.183481						25.9667	-0.125393						25.9667	-0.133999
26	-0.068388						26	-0.1645						26	-0.114004						26	-0.116758
26.0333	-0.056889						26.0333	-0.146864						26.0333	-0.100616						26.0333	-0.102768
26.0667	-0.048291						26.0667	-0.131514						26.0667	-0.086234						26.0667	-0.089546
26.1	-0.040188						26.1	-0.11764						26.1	-0.072175						26.1	-0.077253
26.1333	-0.032161						26.1333	-0.105482						26.1333	-0.058133						26.1333	-0.068079
26.1667	-0.026433						26.1667	-0.095387						26.1667	-0.046103						26.1667	-0.060626
26.2	-0.021079						26.2	-0.085803						26.2	-0.040835						26.2	-0.054034
26.2333	-0.01755						26.2333	-0.076662						26.2333	-0.030202						26.2333	-0.048051
26.2667	-0.015934						26.2667	-0.069441						26.2667	-0.020542						26.2667	-0.043279
26.3	-0.013207						26.3	-0.065629						26.3	-0.02131						26.3	-0.038489
26.3333	-0.010444						26.3333	-0.063763						26.3333	-0.027304						26.3333	-0.033544
26.3667	-0.008829						26.3667	-0.058803						26.3667	-0.025547						26.3667	-0.030117
26.4	-0.006968						26.4	-0.051193						26.4	-0.019874						26.4	-0.026602
26.4333	-0.005002						26.4333	-0.048499						26.4333	-0.016429						26.4333	-0.023563
26.4667	-0.004829						26.4667	-0.046371						26.4667	-0.015818						26.4667	-0.022014
26.5	-0.003998						26.5	-0.043882						26.5	-0.017654						26.5	-0.020164
26.5333	-0.002461						26.5333	-0.043662						26.5333	-0.016518						26.5333	-0.017157
26.5667	-0.00184						26.5667	-0.04318						26.5667	-0.01986						26.5667	-0.0151
26.6	0						26.6	-0.039155						26.6	-0.020178						26.6	-0.013108
26.6333	6.9e-05						26.6333	-0.036208						26.6333	-0.015064						26.6333	-0.012288
26.6667	0.001257						26.6667	-0.032569						26.6667	-0.010223						26.6667	-0.011313
26.7	0.002799						26.7	-0.030688						26.7	-0.011706						26.7	-0.00963
26.7333	0.002929						26.7333	-0.032745						26.7333	-0.017188						26.7333	-0.008486
26.7667	0.002776						26.7667	-0.029478						26.7667	-0.019167						26.7667	-0.007902
26.8	0.00192						26.8	-0.023554						26.8	-0.014856						26.8	-0.005371
26.8333	0.001941						26.8333	-0.014091						26.8333	-0.010968						26.8333	-0.003423
26.8667	0.00245						26.8667	-0.010434						26.8667	-0.011087						26.8667	-0.002518
26.9	0.002763						26.9	-0.012363						26.9	-0.010671						26.9	-0.003385
26.9333	0.002867						26.9333	-0.01379						26.9333	-0.00915						26.9333	-0.002554
26.9667	0.003044						26.9667	-0.012974						26.9667	-0.000359						26.9667	0.005917
27	0.003665						27	-0.013041						27	0.007922						27	0.004597
27.0333	0.003332						27.0333	-0.011319						27.0333	0.007624						27.0333	-0.006858
27.0667	0.002037						27.0667	-0.010141						27.0667	0.003297						27.0667	-0.007654
27.1	0.001049						27.1	-0.0099						27.1	0.001068						27.1	-0.004265
27.1333	0.001563						27.1333	-0.008755						27.1333	-0.002577						27.1333	-0.003636
27.1667	0.00084						27.1667	-0.007327						27.1667	-0.003397						27.1667	-0.002651
27.2	0.000772						27.2	-0.007035						27.2	-0.000679						27.2	-0.001121
27.2333	0.002507						27.2333	-0.006244						27.2333	0.001502						27.2333	-0.000355
27.2667	0.001446						27.2667	-0.006102						27.2667	0.003761						27.2667	-0.000594
27.3	0.001953						27.3	-0.005491						27.3	0.004114						27.3	-0.001006
27.3333	0.001787						27.3333	-0.004158						27.3333	0.006371						27.3333	-0.001371
27.3667	0.001297						27.3667	-0.004783						27.3667	0.008064						27.3667	-0.000938
27.4	0.000286						27.4	-0.004867						27.4	0.000742						27.4	0.000154
27.4333	0.000569						27.4333	-0.003986						27.4333	-0.00516						27.4333	0.000946
27.4667	0.00049						27.4667	-0.001241						27.4667	-0.005309						27.4667	0.008463
27.5	0.001026						27.5	0.000661						27.5	-0.004764						27.5	0.010506
27.5333	0.001713						27.5333	0.001585						27.5333	-0.004435						27.5333	0.003318
27.5667	0.002295						27.5667	0.002216						27.5667	-0.004371						27.5667	-0.006336
27.6	0.002123						27.6	0.003973						27.6	-0.006297						27.6	-0.004533
27.6333	0.00141						27.6333	0.005135						27.6333	-0.007113						27.6333	-0.000541
27.6667	0.002897						27.6667	0.006093						27.6667	-0.005449						27.6667	-8.6e-05
27.7	0.002284						27.7	0.007647						27.7	-0.00307						27.7	0.000588
27.7333	0.000836						27.7333	0.007696						27.7333	-0.003722						27.7333	0.001034
27.7667	0.001371						27.7667	0.005664						27.7667	-0.003743						27.7667	0.001203
27.8	0.001522						27.8	0.003936						27.8	-0.001561						27.8	0.000924
27.8333	0.000987						27.8333	0.003277						27.8333	0.000878						27.8333	0.000121
27.8667	0.000977						27.8667	0.002912						27.8667	0.004215						27.8667	-0.000207
27.9	0.000802						27.9	0.00307						27.9	0.00865						27.9	-6.1e-05
27.9333	0.00117						27.9333	0.005142						27.9333	0.005215						27.9333	0.00026
27.9667	0.002469						27.9667	0.005975						27.9667	0.004187						27.9667	-0.000696
28	0.001231						28	0.005753						28	0.007414						28	-0.001517
28.0333	0.00014						28.0333	0.004473						28.0333	0.008493						28.0333	-0.001527
28.0667	0.00047						28.0667	0.002674						28.0667	0.004059						28.0667	-0.001373
28.1	0.000911						28.1	0.002043						28.1	0.00316						28.1	-0.000746
28.1333	0.000238						28.1333	0.000414						28.1333	0.00564						28.1333	1.4e-05
28.1667	-0.000563						28.1667	-0.00044						28.1667	0.002193						28.1667	0.000287
28.2	0.000408						28.2	0.002014						28.2	-0.003566						28.2	0.000173
28.2333	-6.9e-05						28.2333	0.005078						28.2333	-0.001321						28.2333	0.000658
28.2667	-0.002027						28.2667	0.003568						28.2667	-0.001086						28.2667	0.000666
28.3	-0.001055						28.3	0.000685						28.3	-0.006309						28.3	0.004262
28.3333	-0.001112						28.3333	-0.002516						28.3333	-0.006543						28.3333	0.010997
28.3667	-0.001239						28.3667	-0.002502						28.3667	-0.003691						28.3667	0.002695
28.4	-0.000401						28.4	-0.000902						28.4	-0.002912						28.4	-0.006134
28.4333	-0.001422						28.4333	-0.001785						28.4333	0.003341						28.4333	-0.002077
28.4667	-0.001985						28.4667	-0.003632						28.4667	0.006003						28.4667	0.000139
28.5	-0.00047						28.5	-0.005077						28.5	0.000257						28.5	0.000872
28.5333	0.000507						28.5333	-0.003933						28.5333	-0.00216						28.5333	0.000976
28.5667	0.000146						28.5667	-0.002883						28.5667	0.00163						28.5667	0.000487
28.6	0.000982						28.6	-0.001307						28.6	0.001777						28.6	0.00038
28.6333	0.000579						28.6333	-0.001161						28.6333	-0.003993						28.6333	-0.000143
28.6667	0.000948						28.6667	-0.001021						28.6667	-0.00079						28.6667	0.000221
28.7	0.001207						28.7	-0.001023						28.7	0.006879						28.7	-0.000308
28.7333	0.001099						28.7333	-0.0008						28.7333	0.00098						28.7333	-0.000357
28.7667	0.001879						28.7667	-0.000543						28.7667	-0.003039						28.7667	-0.001227
28.8	0.001821						28.8	0.000113						28.8	0.002661						28.8	-0.00127
28.8333	0.001347						28.8333	0.002142						28.8333	0.00295						28.8333	-0.001896
28.8667	0.000481						28.8667	0.001774						28.8667	0.001563						28.8667	-0.002377
28.9	-0.000733						28.9	-0.000472						28.9	0.001675						28.9	-0.00243
28.9333	-0.002663						28.9333	-0.001878						28.9333	0.001064						28.9333	-0.001505
28.9667	-0.002804						28.9667	-0.001499						28.9667	0.004274						28.9667	-0.001474
29	-0.002997						29	-0.00096						29	0.004999						29	-0.001659
29.0333	-0.001056						29.0333	-0.001006						29.0333	0.005135						29.0333	-0.00033
29.0667	-9.5e-05						29.0667	-0.00065						29.0667	0.004354						29.0667	-0.000646
29.1	-0.000738						29.1	-0.000921						29.1	0.001696						29.1	-0.001179
29.1333	-0.00112						29.1333	-0.00155						29.1333	1.2e-05						29.1333	-0.001038
29.1667	-0.000749						29.1667	-0.002581						29.1667	0.001661						29.1667	-0.000929
29.2	0.000337						29.2	-0.003824						29.2	0.002841						29.2	-0.000949
29.2333	0.001339						29.2333	-0.004036						29.2333	0.003313						29.2333	-0.000938
29.2667	-0.000113						29.2667	-0.00522						29.2667	0.005124						29.2667	-0.000794
29.3	0.000374						29.3	-0.006876						29.3	0.006011						29.3	-0.00012
29.3333	0.001494						29.3333	-0.007007						29.3333	0.005702						29.3333	0.000702
29.3667	0.000981						29.3667	-0.006339						29.3667	0.004324						29.3667	-0.00021
29.4	0.000914						29.4	-0.005313						29.4	0.004059						29.4	-0.001743
29.4333	1.6e-05						29.4333	-0.00457						29.4333	0.003717						29.4333	-0.00121
29.4667	-0.000178						29.4667	-0.003358						29.4667	0.002513						29.4667	-0.000515
29.5	-0.000881						29.5	-0.002251						29.5	0.001143						29.5	-0.000593
29.5333	-0.001262						29.5333	-0.002101						29.5333	0.002332						29.5333	-0.000573
29.5667	-0.000412						29.5667	-0.000806						29.5667	0.006443						29.5667	-4.5e-05
29.6	-0.000874						29.6	-0.000865						29.6	0.006842						29.6	-0.000386
29.6333	-0.000271						29.6333	-0.000625						29.6333	0.004227						29.6333	-0.000719
29.6667	-0.000436						29.6667	0.000879						29.6667	0.001953						29.6667	-0.001488
29.7	-0.003573						29.7	0.001322						29.7	0.002223						29.7	-0.000443
29.7333	-0.004593						29.7333	0.00222						29.7333	0.005318						29.7333	0.001016
29.7667	-0.001742						29.7667	0.004489						29.7667	0.00647						29.7667	0.001439
29.8	-0.000506						29.8	0.005852						29.8	0.0062						29.8	0.002518
29.8333	0.000182						29.8333	0.014615						29.8333	0.006607						29.8333	0.003127
29.8667	-0.000427						29.8667	0.016862						29.8667	0.006009						29.8667	0.003028
29.9	-0.00059						29.9	0.006262						29.9	0.006855						29.9	0.004008
29.9333	-0.001367						29.9333	0.004539						29.9333	0.00909						29.9333	0.003914
29.9667	-0.001607						29.9667	0.004618						29.9667	0.01175						29.9667	0.003699
30	-0.000803						30	-0.003701						30	0.013274						30	0.003161
30.0333	-0.001587						30.0333	-0.009764						30.0333	0.012256						30.0333	0.001866
30.0667	-0.001374						30.0667	-0.006377						30.0667	0.010788						30.0667	0.0006
30.1	-0.00174						30.1	-0.004109						30.1	0.009347						30.1	0.000816
30.1333	-0.000396						30.1333	-0.003502						30.1333	-0.019092						30.1333	0.002186
30.1667	-0.000148						30.1667	-0.003475						30.1667	-0.109785						30.1667	0.002782
30.2	-0.00074						30.2	-0.002063						30.2	-0.13625						30.2	0.002401
30.2333	-0.000669						30.2333	-0.000964						30.2333	-0.126866						30.2333	0.002775
30.2667	0.000328						30.2667	0.000208						30.2667	-0.109168						30.2667	0.001481
30.3	-7.1e-05						30.3	0.000381						30.3	-0.059586						30.3	0.001712
30.3333	8.5e-05						30.3333	-0.004754						30.3333	0.035643						30.3333	0.00306
30.3667	0.001242						30.3667	-0.002849						30.3667	0.078405						30.3667	0.002248
30.4	0.001277						30.4	-0.00105						30.4	0.082796						30.4	0.002692
30.4333	0.002789						30.4333	-0.001025						30.4333	0.075527						30.4333	0.002672
30.4667	0.003387						30.4667	0.000364						30.4667	0.068496						30.4667	0.002552
30.5	0.002029						30.5	0.001445						30.5	0.06009						30.5	0.002872
30.5333	-0.000617						30.5333	0.002677						30.5333	0.055284						30.5333	0.002008
30.5667	-6.2e-05						30.5667	0.001981						30.5667	0.051056						30.5667	0.00138
30.6	0.001725						30.6	0.002109						30.6	0.033221						30.6	0.000855
30.6333	0.003368						30.6333	0.002848						30.6333	0.016702						30.6333	0.00072
30.6667	0.00337						30.6667	0.003568						30.6667	-0.073247						30.6667	0.000285
30.7	0.002787						30.7	0.004298						30.7	-0.119437						30.7	-0.003393
30.7333	0.002709						30.7333	0.004115						30.7333	-0.117312						30.7333	-0.005225
30.7667	0.002149						30.7667	0.002443						30.7667	-0.103234						30.7667	-0.004284
30.8	0.002658						30.8	0.000881						30.8	-0.077195						30.8	-0.003644
30.8333	0.002074						30.8333	0.000782						30.8333	-0.00229						30.8333	-0.003474
30.8667	0.002546						30.8667	0.000926						30.8667	0.064162						30.8667	-0.003582
30.9	0.004164						30.9	0.000923						30.9	0.085776						30.9	-0.00379
30.9333	0.005599						30.9333	0.001831						30.9333	0.085221						30.9333	-0.005162
30.9667	0.005641						30.9667	0.002092						30.9667	0.078946						30.9667	-0.005474
31	0.005226						31	0.00193						31	0.071403						31	-0.00549
31.0333	0.005757						31.0333	-0.000396						31.0333	0.061259						31.0333	-0.005241
31.0667	0.003468						31.0667	-0.001818						31.0667	0.051753						31.0667	-0.005409
31.1	-0.00605						31.1	-0.005722						31.1	0.038908						31.1	-0.011264
31.1333	-0.036518						31.1333	-0.015789						31.1333	0.010121						31.1333	-0.030166
31.1667	-0.079315						31.1667	-0.037219						31.1667	-0.032062						31.1667	-0.05837
31.2	-0.122214						31.2	-0.064241						31.2	-0.07752						31.2	-0.091246
31.2333	-0.165937						31.2333	-0.094581						31.2333	-0.124389						31.2333	-0.124631
31.2667	-0.205508						31.2667	-0.126662						31.2667	-0.170275						31.2667	-0.157301
31.3	-0.241297						31.3	-0.157532						31.3	-0.213716						31.3	-0.189799
31.3333	-0.273927						31.3333	-0.186525						31.3333	-0.25286						31.3333	-0.22119
31.3667	-0.301493						31.3667	-0.212704						31.3667	-0.288559						31.3667	-0.248242
31.4	-0.326274						31.4	-0.235754						31.4	-0.315839						31.4	-0.272419
31.4333	-0.348322						31.4333	-0.257016						31.4333	-0.335867						31.4333	-0.292918
31.4667	-0.368174						31.4667	-0.273303						31.4667	-0.361329						31.4667	-0.311049
31.5	-0.385276						31.5	-0.285988						31.5	-0.383863						31.5	-0.324242
31.5333	-0.398679						31.5333	-0.297606						31.5333	-0.400567						31.5333	-0.334226
31.5667	-0.407681						31.5667	-0.307256						31.5667	-0.413765						31.5667	-0.339345
31.6	-0.405399						31.6	-0.310368						31.6	-0.420177						31.6	-0.337706
31.6333	-0.384056						31.6333	-0.3073						31.6333	-0.40905						31.6333	-0.326806
31.6667	-0.35161						31.6667	-0.299335						31.6667	-0.382583						31.6667	-0.306309
31.7	-0.314066						31.7	-0.287872						31.7	-0.350469						31.7	-0.283141
31.7333	-0.276822						31.7333	-0.273722						31.7333	-0.317251						31.7333	-0.259223
31.7667	-0.240662						31.7667	-0.2553						31.7667	-0.280799						31.7667	-0.234631
31.8	-0.207119						31.8	-0.23421						31.8	-0.244988						31.8	-0.209691
31.8333	-0.177039						31.8333	-0.212699						31.8333	-0.215111						31.8333	-0.185843
31.8667	-0.148929						31.8667	-0.193123						31.8667	-0.18919						31.8667	-0.163944
31.9	-0.124931						31.9	-0.175456						31.9	-0.163491						31.9	-0.144707
31.9333	-0.104133						31.9333	-0.159042						31.9333	-0.141528						31.9333	-0.128003
31.9667	-0.087751						31.9667	-0.143173						31.9667	-0.125603						31.9667	-0.112951
32	-0.073445						32	-0.128121						32	-0.1122						32	-0.100001
32.0333	-0.060659						32.0333	-0.115896						32.0333	-0.093453						32.0333	-0.088363
32.0667	-0.051071						32.0667	-0.105663						32.0667	-0.07586						32.0667	-0.078481
32.1	-0.042205						32.1	-0.097776						32.1	-0.074267						32.1	-0.069567
32.1333	-0.034788						32.1333	-0.090831						32.1333	-0.0628						32.1333	-0.061001
32.1667	-0.02927						32.1667	-0.083457						32.1667	-0.056718						32.1667	-0.054076
32.2	-0.024001						32.2	-0.075698						32.2	-0.053652						32.2	-0.048831
32.2333	-0.019871						32.2333	-0.068889						32.2333	-0.042817						32.2333	-0.043582
32.2667	-0.016168						32.2667	-0.062908						32.2667	-0.045809						32.2667	-0.038132
32.3	-0.014301						32.3	-0.057809						32.3	-0.036555						32.3	-0.034489
32.3333	-0.012411						32.3333	-0.053848						32.3333	-0.027083						32.3333	-0.026036
32.3667	-0.009685						32.3667	-0.050074						32.3667	-0.027725						32.3667	-0.013563
32.4	-0.007121						32.4	-0.047488						32.4	-0.027676						32.4	-0.02082
32.4333	-0.005591						32.4333	-0.043518						32.4333	-0.026028						32.4333	-0.030964
32.4667	-0.004912						32.4667	-0.03958						32.4667	-0.023876						32.4667	-0.028178
32.5	-0.003555						32.5	-0.035818						32.5	-0.025574						32.5	-0.021918
32.5333	-0.00283						32.5333	-0.03173						32.5333	-0.025343						32.5333	-0.018108
32.5667	-0.002677						32.5667	-0.028308						32.5667	-0.013657						32.5667	-0.015655
32.6	-0.002624						32.6	-0.024719						32.6	-0.008798						32.6	-0.013165
32.6333	-0.000676						32.6333	-0.021794						32.6333	-0.012357						32.6333	-0.010829
32.6667	4.5e-05						32.6667	-0.020339						32.6667	-0.01331						32.6667	-0.009547
32.7	-0.000455						32.7	-0.018756						32.7	-0.010422						32.7	-0.009297
32.7333	-0.000123						32.7333	-0.017111						32.7333	-0.008523						32.7333	-0.008909
32.7667	0.000113						32.7667	-0.015353						32.7667	-0.008766						32.7667	-0.008305
32.8	0.000214						32.8	-0.014374						32.8	-0.007725						32.8	-0.006867
32.8333	0.000434						32.8333	-0.013329						32.8333	-0.006289						32.8333	-0.004557
32.8667	0.001046						32.8667	-0.011522						32.8667	-0.006791						32.8667	-0.002695
32.9	0.002912						32.9	-0.010507						32.9	-0.007046						32.9	0.006172
32.9333	0.001506						32.9333	-0.010233						32.9333	-0.006766						32.9333	0.010742
32.9667	-6.9e-05						32.9667	-0.009993						32.9667	-0.006875						32.9667	-0.000198
33	0.000449						33	-0.008995						33	-0.004827						33	-0.0101
33.0333	0.001244						33.0333	-0.00751						33.0333	-0.002644						33.0333	-0.006783
33.0667	0.0023						33.0667	-0.006922						33.0667	-0.003168						33.0667	-0.004237
33.1	0.002888						33.1	-0.005197						33.1	-0.005323						33.1	-0.003765
33.1333	0.002606						33.1333	-0.005034						33.1333	-0.007023						33.1333	-0.003818
33.1667	0.00271						33.1667	-0.006845						33.1667	-0.003983						33.1667	-0.003338
33.2	0.003719						33.2	-0.006656						33.2	-0.001163						33.2	-0.00302
33.2333	0.004003						33.2333	-0.004775						33.2333	-0.000196						33.2333	-0.002383
33.2667	0.004543						33.2667	-0.003983						33.2667	-0.002841						33.2667	-0.00218
33.3	0.003605						33.3	-0.003474						33.3	-0.003968						33.3	-0.002614
33.3333	0.002938						33.3333	-0.003624						33.3333	-0.000437						33.3333	-0.001825
33.3667	0.003382						33.3667	-0.003696						33.3667	0.002941						33.3667	-0.000647
33.4	0.002969						33.4	-0.002848						33.4	0.004858						33.4	0.000316
33.4333	0.003529						33.4333	-0.002424						33.4333	0.003434						33.4333	0.000915
33.4667	0.003032						33.4667	-0.002311						33.4667	0.001324						33.4667	0.001267
33.5	0.00286						33.5	-0.002389						33.5	0.011226						33.5	0.001445
33.5333	0.002581						33.5333	-0.001595						33.5333	0.009078						33.5333	-3e-05
33.5667	0.002535						33.5667	-0.000596						33.5667	0.001023						33.5667	0.000194
33.6	0.003673						33.6	-0.000388						33.6	0.008217						33.6	0.001413
33.6333	0.002563						33.6333	0.000414						33.6333	0.005345						33.6333	0.002534
33.6667	0.002423						33.6667	0.000931						33.6667	-0.000742						33.6667	0.00145
33.7	0.002675						33.7	0.001046						33.7	-0.003895						33.7	0.001416
33.7333	0.001929						33.7333	0.002381						33.7333	-0.005232						33.7333	0.001617
33.7667	0.002726						33.7667	0.001646						33.7667	-0.004246						33.7667	0.000616
33.8	0.001686						33.8	0.000272						33.8	-0.00292						33.8	0.010709
33.8333	0.000768						33.8333	0.000639						33.8333	-0.002253						33.8333	0.008489
33.8667	0.001151						33.8667	0.000427						33.8667	-0.003135						33.8667	-0.002283
33.9	0.001343						33.9	3.1e-05						33.9	-0.002821						33.9	-0.000523
33.9333	6.4e-05						33.9333	0.000688						33.9333	-0.002245						33.9333	0.003455
33.9667	0.000427						33.9667	0.001104						33.9667	0.00101						33.9667	0.003933
34	0.000758						34	9.8e-05						34	0.001446						34	0.002945
34.0333	-0.000113						34.0333	0.001098						34.0333	-0.001204						34.0333	0.002647
34.0667	-0.000861						34.0667	0.001273						34.0667	-0.002294						34.0667	0.002816
34.1	-0.000781						34.1	0.000443						34.1	-0.001222						34.1	0.00122
34.1333	-0.001051						34.1333	0.000593						34.1333	0.000716						34.1333	0.000113
34.1667	-0.001124						34.1667	0.000436						34.1667	0.000472						34.1667	-0.002238
34.2	-0.00119						34.2	-0.001395						34.2	-0.003095						34.2	-0.003962
34.2333	-0.002302						34.2333	-0.002811						34.2333	-0.006879						34.2333	-0.004218
34.2667	-0.001004						34.2667	-0.002172						34.2667	-0.006862						34.2667	-0.002937
34.3	-0.001152						34.3	-0.001925						34.3	-0.006281						34.3	-0.001349
34.3333	-0.001897						34.3333	0.000391						34.3333	-0.002437						34.3333	-0.00012
34.3667	-0.001885						34.3667	0.00257						34.3667	-0.0023						34.3667	0.000119
34.4	-0.002311						34.4	0.003952						34.4	-0.003146						34.4	-0.001247
34.4333	-0.002845						34.4333	0.005741						34.4333	0.001372						34.4333	-0.001018
34.4667	-0.002257						34.4667	0.007663						34.4667	0.004184						34.4667	-0.001023
34.5	-0.001684						34.5	0.009745						34.5	0.007038						34.5	-0.002674
34.5333	-0.001975						34.5333	0.009923						34.5333	0.008231						34.5333	-0.003574
34.5667	-0.0014						34.5667	0.009598						34.5667	0.005385						34.5667	-0.003289
34.6	0.000158						34.6	0.009499						34.6	0.004818						34.6	-0.002215
34.6333	-0.000689						34.6333	0.008913						34.6333	0.004258						34.6333	-0.000833
34.6667	-0.000844						34.6667	0.006521						34.6667	0.003788						34.6667	-0.000323
34.7	-0.0009						34.7	0.00332						34.7	0.004316						34.7	-0.000455
34.7333	-0.001314						34.7333	0.003272						34.7333	0.001956						34.7333	0.001865
34.7667	-0.000379						34.7667	0.004418						34.7667	-0.000141						34.7667	0.003313
34.8	-0.001114						34.8	0.002674						34.8	0.00012						34.8	0.002895
34.8333	-0.001302						34.8333	-0.000625						34.8333	0.000393						34.8333	0.002181
34.8667	-0.000911						34.8667	-0.005394						34.8667	0.003914						34.8667	0.001912
34.9	-0.000267						34.9	-0.0074						34.9	0.008413						34.9	0.000677
34.9333	0.001405						34.9333	-0.008498						34.9333	0.000825						34.9333	0.000225
34.9667	0.000536						34.9667	-0.009777						34.9667	-0.007683						34.9667	0.000888
35	-0.000216						35	-0.009988						35	-0.006658						35	-0.000283
35.0333	0.001793						35.0333	-0.008909						35.0333	-0.004015						35.0333	-0.001617
35.0667	0.001253						35.0667	-0.008529						35.0667	-0.007232						35.0667	-0.001315
35.1	-0.001306						35.1	-0.007275						35.1	-0.010997						35.1	-0.000417
35.1333	-0.001524						35.1333	-0.006677						35.1333	-0.006638						35.1333	-0.000498
35.1667	-0.000501						35.1667	-0.003893						35.1667	0.00276						35.1667	-0.00087
35.2	-0.001189						35.2	0.000155						35.2	0.006758						35.2	-0.001251
35.2333	-0.000303						35.2333	0.004586						35.2333	0.001179						35.2333	0.000128
35.2667	-0.000958						35.2667	0.008934						35.2667	0.000344						35.2667	0.00011
35.3	-0.00289						35.3	0.013639						35.3	0.007404						35.3	-0.000692
35.3333	-0.000961						35.3333	0.015504						35.3333	0.003132						35.3333	-0.001493
35.3667	0.000407						35.3667	0.013415						35.3667	-0.001459						35.3667	-0.001225
35.4	0.00054						35.4	0.011265						35.4	0.003869						35.4	-0.000517
35.4333	0.001379						35.4333	0.007707						35.4333	0.007157						35.4333	-0.000816
35.4667	0.000585						35.4667	0.001562						35.4667	0.001638						35.4667	-0.00055
35.5	0.000905						35.5	-0.005494						35.5	-0.00058						35.5	0.000333
35.5333	0.001231						35.5333	-0.009135						35.5333	0.004637						35.5333	0.000199
35.5667	0.000988						35.5667	-0.012605						35.5667	0.002123						35.5667	-0.000422
35.6	3.6e-05						35.6	-0.010921						35.6	-0.000102						35.6	-0.001678
35.6333	7.3e-05						35.6333	-0.009187						35.6333	0.000842						35.6333	-0.002172
35.6667	0.000661						35.6667	-0.007042						35.6667	-0.00207						35.6667	0.000219
35.7	0.00011						35.7	-0.00205						35.7	-0.005313						35.7	-4.8e-05
35.7333	-0.000332						35.7333	-0.000339						35.7333	-0.000226						35.7333	-0.000125
35.7667	-0.000798						35.7667	-0.002766						35.7667	0.005133						35.7667	0.002313
35.8	-0.00129						35.8	-0.004075						35.8	0.001702						35.8	0.003579
35.8333	-0.000735						35.8333	-0.012921						35.8333	-0.001641						35.8333	0.004884
35.8667	-0.000461						35.8667	-0.019416						35.8667	0.001729						35.8667	0.006557
35.9	0.000155						35.9	-0.021658						35.9	-0.001472						35.9	0.008772
35.9333	0.000389						35.9333	-0.020346						35.9333	-0.003349						35.9333	0.009387
35.9667	-0.001203						35.9667	-0.015736						35.9667	0.002146						35.9667	0.007553
36	-0.001414						36	-0.011723						36	0.002092						36	0.006637
36.0333	-0.001421						36.0333	-0.009992						36.0333	-0.002501						36.0333	0.004566
36.0667	-0.002788						36.0667	-0.008594						36.0667	0.000899						36.0667	0.000586
36.1	-0.002551						36.1	-0.008967						36.1	0.0086						36.1	-0.002813
36.1333	-0.001429						36.1333	-0.009177						36.1333	0.006755						36.1333	-0.004613
36.1667	-0.002156						36.1667	-0.0092						36.1667	-0.000121						36.1667	-0.003056
36.2	-0.002093						36.2	-0.008407						36.2	-0.002349						36.2	0.003485
36.2333	-0.001502						36.2333	-0.01169						36.2333	-0.002381						36.2333	-0.003725
36.2667	0.000516						36.2667	-0.015865						36.2667	0.00239						36.2667	-0.010657
36.3	0.002331						36.3	-0.015286						36.3	-0.002079						36.3	-0.006472
36.3333	0.001922						36.3333	-0.01594						36.3333	-0.008512						36.3333	-0.005099
36.3667	0.002057						36.3667	-0.016226						36.3667	-0.008146						36.3667	-0.003805
36.4	0.002243						36.4	-0.01679						36.4	-0.00464						36.4	-0.002333
36.4333	0.003302						36.4333	-0.01714						36.4333	0.004402						36.4333	-0.001155
36.4667	0.002902						36.4667	-0.015902						36.4667	0.008636						36.4667	-0.000994
36.5	-1e-06						36.5	-0.015297						36.5	-0.001009						36.5	-0.000867
36.5333	0.000925						36.5333	-0.002641						36.5333	-0.009545						36.5333	-0.001986
36.5667	0.002537						36.5667	0.042001						36.5667	-0.004166						36.5667	-0.001983
36.6	0.003221						36.6	0.067272						36.6	-0.005364						36.6	-0.000708
36.6333	0.004188						36.6333	0.069954						36.6333	-0.008063						36.6333	-0.000325
36.6667	0.003106						36.6667	0.062075						36.6667	-0.006369						36.6667	0.000311
36.7	0.002972						36.7	0.049794						36.7	-0.005541						36.7	0.000694
36.7333	0.00372						36.7333	0.036974						36.7333	-0.002607						36.7333	0.001459
36.7667	0.004343						36.7667	0.025142						36.7667	0.005669						36.7667	0.000966
36.8	0.004771						36.8	0.015334						36.8	0.005546						36.8	-0.000861
36.8333	0.004468						36.8333	0.006858						36.8333	0.003162						36.8333	-0.000606
36.8667	0.003074						36.8667	-0.001						36.8667	0.003571						36.8667	0.000611
36.9	0.003961						36.9	-0.007509						36.9	0.003017						36.9	0.00024
36.9333	0.004715						36.9333	-0.012612						36.9333	0.001285						36.9333	0.001445
36.9667	0.002917						36.9667	-0.016081						36.9667	0.000254						36.9667	0.002287
37	0.001765						37	-0.019875						37	0.002554						37	0.002929
37.0333	0.00223						37.0333	-0.022563						37.0333	0.012461						37.0333	0.003325
37.0667	0.001416						37.0667	-0.025128						37.0667	0.008467						37.0667	0.001206
37.1	-0.006164						37.1	-0.027514						37.1	-0.004239						37.1	-0.005302
37.1333	-0.031824						37.1333	-0.035728						37.1333	-0.016111						37.1333	-0.021223
37.1667	-0.06944						37.1667	-0.054012						37.1667	-0.056066						37.1667	-0.044334
37.2	-0.113456						37.2	-0.076086						37.2	-0.099892						37.2	-0.072568
37.2333	-0.155813						37.2333	-0.099964						37.2333	-0.130899						37.2333	-0.101891
37.2667	-0.196134						37.2667	-0.124583						37.2667	-0.178205						37.2667	-0.132003
37.3	-0.233527						37.3	-0.149839						37.3	-0.213585						37.3	-0.159906
37.3333	-0.266872						37.3333	-0.173211						37.3333	-0.24156						37.3333	-0.185232
37.3667	-0.296723						37.3667	-0.193452						37.3667	-0.277355						37.3667	-0.207884
37.4	-0.32216						37.4	-0.209509						37.4	-0.308691						37.4	-0.228385
37.4333	-0.343423						37.4333	-0.223061						37.4333	-0.332689						37.4333	-0.244318
37.4667	-0.361771						37.4667	-0.234054						37.4667	-0.354238						37.4667	-0.259577
37.5	-0.37636						37.5	-0.242536						37.5	-0.373764						37.5	-0.270992
37.5333	-0.388174						37.5333	-0.249272						37.5333	-0.391047						37.5333	-0.280265
37.5667	-0.397117						37.5667	-0.253605						37.5667	-0.405871						37.5667	-0.286087
37.6	-0.398887						37.6	-0.255267						37.6	-0.408616						37.6	-0.287367
37.6333	-0.380998						37.6333	-0.252076						37.6333	-0.393311						37.6333	-0.279101
37.6667	-0.352473						37.6667	-0.24457						37.6667	-0.3743						37.6667	-0.265817
37.7	-0.318838						37.7	-0.236442						37.7	-0.341289						37.7	-0.247613
37.7333	-0.283603						37.7333	-0.225602						37.7333	-0.302141						37.7333	-0.228395
37.7667	-0.248606						37.7667	-0.210329						37.7667	-0.278359						37.7667	-0.208361
37.8	-0.214625						37.8	-0.194871						37.8	-0.245063						37.8	-0.187461
37.8333	-0.183842						37.8333	-0.181091						37.8333	-0.209722						37.8333	-0.166226
37.8667	-0.156281						37.8667	-0.16733						37.8667	-0.192464						37.8667	-0.147586
37.9	-0.131252						37.9	-0.155168						37.9	-0.165665						37.9	-0.130515
37.9333	-0.11034						37.9333	-0.144054						37.9333	-0.135991						37.9333	-0.11512
37.9667	-0.092616						37.9667	-0.13339						37.9667	-0.125586						37.9667	-0.10215
38	-0.07635						38	-0.124772						38	-0.1097						38	-0.09006
38.0333	-0.063531						38.0333	-0.116271						38.0333	-0.092594						38.0333	-0.078367
38.0667	-0.053247						38.0667	-0.108928						38.0667	-0.082868						38.0667	-0.068472
38.1	-0.045178						38.1	-0.102303						38.1	-0.075126						38.1	-0.060711
38.1333	-0.037818						38.1333	-0.096467						38.1333	-0.067845						38.1333	-0.053943
38.1667	-0.032163						38.1667	-0.09223						38.1667	-0.061207						38.1667	-0.047584
38.2	-0.027751						38.2	-0.087551						38.2	-0.055374						38.2	-0.042602
38.2333	-0.023421						38.2333	-0.081612						38.2333	-0.050335						38.2333	-0.038608
38.2667	-0.019088						38.2667	-0.076036						38.2667	-0.045561						38.2667	-0.034562
38.3	-0.015915						38.3	-0.072766						38.3	-0.038773						38.3	-0.031384
38.3333	-0.012588						38.3333	-0.066658						38.3333	-0.033006						38.3333	-0.029993
38.3667	-0.00957						38.3667	-0.060328						38.3667	-0.029762						38.3667	-0.026643
38.4	-0.008158						38.4	-0.055965						38.4	-0.023212						38.4	-0.024078
38.4333	-0.00561						38.4333	-0.052551						38.4333	-0.013908						38.4333	-0.023319
38.4667	-0.00489						38.4667	-0.048984						38.4667	-0.020209						38.4667	-0.022144
38.5	-0.005045						38.5	-0.045124						38.5	-0.015124						38.5	-0.019597
38.5333	-0.002145						38.5333	-0.042389						38.5333	-0.009635						38.5333	-0.017876
38.5667	-0.000493						38.5667	-0.040217						38.5667	-0.01349						38.5667	-0.015685
38.6	0.000367						38.6	-0.037704						38.6	-0.017906						38.6	-0.014528
38.6333	0.001603						38.6333	-0.034572						38.6333	-0.021118						38.6333	-0.013362
38.6667	0.002788						38.6667	-0.032945						38.6667	-0.019435						38.6667	-0.011757
38.7	0.002822						38.7	-0.031158						38.7	-0.013969						38.7	-0.009955
38.7333	0.003866						38.7333	-0.029836						38.7333	-0.010132						38.7333	-0.007775
38.7667	0.003657						38.7667	-0.029109						38.7667	-0.015226						38.7667	-0.008268
38.8	0.003811						38.8	-0.027557						38.8	-0.006525						38.8	-0.008213
38.8333	0.005493						38.8333	-0.026921						38.8333	-0.009317						38.8333	-0.006848
38.8667	0.00373						38.8667	-0.024663						38.8667	-0.017095						38.8667	-0.004795
38.9	0.003413						38.9	-0.024345						38.9	-0.00818						38.9	-0.003184
38.9333	0.003581						38.9333	-0.025359						38.9333	-0.007413						38.9333	-0.000983
38.9667	0.001312						38.9667	-0.026549						38.9667	-0.009524						38.9667	-0.001483
39	0.001413						39	-0.023895						39	-0.008836						39	-0.001252
39.0333	0.000247						39.0333	-0.020782						39.0333	-0.006517						39.0333	-0.000681
39.0667	-0.000898						39.0667	-0.019349						39.0667	-0.003684						39.0667	-0.001952
39.1	0.00034						39.1	-0.016753						39.1	-0.000702						39.1	-0.002468
39.1333	0.000447						39.1333	-0.013571						39.1333	0.001515						39.1333	-0.00244
39.1667	0.001457						39.1667	-0.011265						39.1667	0.001156						39.1667	-0.002448
39.2	0.003889						39.2	-0.009786						39.2	0.005281						39.2	-0.001831
39.2333	0.003463						39.2333	-0.011891						39.2333	0.012721						39.2333	-0.000429
39.2667	0.003564						39.2667	-0.011553						39.2667	0.006586						39.2667	0.00044
39.3	0.00309						39.3	-0.010013						39.3	0.002893						39.3	0.000938
39.3333	0.002191						39.3333	-0.008608						39.3333	0.006499						39.3333	0.001188
39.3667	0.002163						39.3667	-0.007379						39.3667	-0.005401						39.3667	0.001468
39.4	0.002395						39.4	-0.006464						39.4	-0.000992						39.4	0.002369
39.4333	0.001879						39.4333	-0.005498						39.4333	0.007043						39.4333	0.00358
39.4667	0.002966						39.4667	-0.004635						39.4667	0.000239						39.4667	0.002087
39.5	0.002356						39.5	-0.004655						39.5	0.00855						39.5	0.001001
39.5333	0.002071						39.5333	-0.003919						39.5333	0.005087						39.5333	-6.6e-05
39.5667	0.001972						39.5667	-0.001563						39.5667	-0.003655						39.5667	0.000242
39.6	0.002641						39.6	-0.002673						39.6	0.002658						39.6	0.000419
39.6333	0.000707						39.6333	-0.003675						39.6333	-0.000247						39.6333	-0.000126
39.6667	-0.001523						39.6667	-0.002779						39.6667	-0.003983						39.6667	6.1e-05
39.7	-0.000519						39.7	-0.003538						39.7	-0.004711						39.7	0.000909
39.7333	0.000586						39.7333	-0.004942						39.7333	-0.004438						39.7333	0.001297
39.7667	0.000227						39.7667	-0.003215						39.7667	-0.003478						39.7667	0.000689
39.8	-0.000532						39.8	-0.000447						39.8	-0.00442						39.8	0.001754
39.8333	-0.001554						39.8333	0.00035						39.8333	-0.003359						39.8333	0.001665
39.8667	-0.000526						39.8667	0.000157						39.8667	-0.003339						39.8667	0.001029
39.9	-0.00027						39.9	-0.001223						39.9	-0.002816						39.9	0.001573
39.9333	-0.000162						39.9333	-0.001504						39.9333	-0.000168						39.9333	0.002483
39.9667	-4e-05						39.9667	-0.00014						39.9667	0.000995						39.9667	0.001654
40	-0.000671						40	-0.001469						40	0.000672						40	-0.000811
40.0333	-0.000614						40.0333	-0.002177						40.0333	0.003093						40.0333	-0.001873
40.0667	-0.000115						40.0667	-0.001519						40.0667	0.007952						40.0667	-0.002126
40.1	-0.000665						40.1	0.000956						40.1	0.000481						40.1	-0.000935
40.1333	-0.00075						40.1333	0.004224						40.1333	0.003251						40.1333	-0.001027
40.1667	-0.001474						40.1667	0.006475						40.1667	-0.000586						40.1667	-0.000791
40.2	-0.001615						40.2	0.006391						40.2	-0.00012						40.2	-0.001971
40.2333	-0.001663						40.2333	0.005843						40.2333	0.003127						40.2333	-0.001659
40.2667	-0.000702						40.2667	0.005616						40.2667	0.000614						40.2667	0.000177
40.3	-0.000654						40.3	0.007105						40.3	-0.001283						40.3	0.000738
40.3333	-0.001403						40.3333	0.006719						40.3333	-0.002171						40.3333	0.00077
40.3667	-0.000744						40.3667	0.006881						40.3667	-0.001444						40.3667	0.000511
40.4	-0.00086						40.4	0.005499						40.4	-0.003873						40.4	-0.000642
40.4333	-0.001091						40.4333	0.00236						40.4333	-0.00623						40.4333	-0.000701
40.4667	-0.000895						40.4667	0.002389						40.4667	-0.003768						40.4667	-0.001348
40.5	-0.000329						40.5	0.002079						40.5	0.002922						40.5	-0.000761
40.5333	0.000134						40.5333	0.002112						40.5333	-0.000838						40.5333	-0.000825
40.5667	0.001245						40.5667	0.003501						40.5667	-0.003707						40.5667	-0.001762
40.6	0.000729						40.6	0.001424						40.6	0.003134						40.6	-0.002071
40.6333	-0.000305						40.6333	-0.033612						40.6333	0.008291						40.6333	-0.001936
40.6667	-0.00082						40.6667	-0.095129						40.6667	-0.002064						40.6667	-0.001992
40.7	0.000353						40.7	-0.112011						40.7	0.000744						40.7	-0.001422
40.7333	0.001225						40.7333	-0.106498						40.7333	0.006916						40.7333	-0.0024
40.7667	0.002153						40.7667	-0.080343						40.7667	0.002568						40.7667	-0.002762
40.8	0.002532						40.8	-0.010982						40.8	0.001429						40.8	-0.002598
40.8333	0.001548						40.8333	0.035695						40.8333	-0.002138						40.8333	-0.001627
40.8667	0.000971						40.8667	0.051153						40.8667	-0.000994						40.8667	-0.000526
40.9	0.000956						40.9	0.052121						40.9	0.005176						40.9	0.000368
40.9333	0.000843						40.9333	0.047405						40.9333	-0.003836						40.9333	0.00146
40.9667	0.001087						40.9667	0.04172						40.9667	-0.001247						40.9667	0.002036
41	0.001117						41	0.037047						41	0.00515						41	0.001277
41.0333	-0.000575						41.0333	0.032499						41.0333	-0.003678						41.0333	0.001817
41.0667	-0.002327						41.0667	0.02807						41.0667	-0.006749						41.0667	0.013282
41.1	-0.001007						41.1	0.023837						41.1	-0.00909						41.1	0.014925
41.1333	-0.000986						41.1333	0.018613						41.1333	-0.007649						41.1333	0.00346
41.1667	-0.001703						41.1667	0.014447						41.1667	-0.006						41.1667	-0.005072
41.2	-0.000183						41.2	0.011452						41.2	-0.004483						41.2	-0.001912
41.2333	-0.000209						41.2333	0.008564						41.2333	-0.003231						41.2333	6.3e-05
41.2667	-0.001858						41.2667	0.005344						41.2667	0.006216						41.2667	0.011728
41.3	0.000203						41.3	0.004216						41.3	0.004831						41.3	0.011322
41.3333	0.001015						41.3333	0.002577						41.3333	-0.002142						41.3333	8.1e-05
41.3667	0.0022						41.3667	-0.000868						41.3667	0.007762						41.3667	-0.008339
41.4	0.000656						41.4	-0.00135						41.4	0.007403						41.4	-0.003676
41.4333	0.000256						41.4333	-0.001289						41.4333	-0.000168						41.4333	-0.000879
41.4667	0.002335						41.4667	-0.001967						41.4667	-0.001169						41.4667	0.000504
41.5	0.000443						41.5	-0.004311						41.5	-9e-05						41.5	0.000547
41.5333	-0.000121						41.5333	-0.005385						41.5333	0.000906						41.5333	0.000298
41.5667	0.000103						41.5667	-0.00449						41.5667	0.001335						41.5667	0.000767
41.6	-0.002245						41.6	-0.004561						41.6	0.002134						41.6	0.000689
41.6333	-0.001802						41.6333	-0.003746						41.6333	0.003806						41.6333	0.000771
41.6667	-0.001092						41.6667	-0.002508						41.6667	0.004226						41.6667	0.001723
41.7	-0.000444						41.7	-0.00089						41.7	0.001999						41.7	0.000236
41.7333	0.000269						41.7333	-0.000375						41.7333	0.00111						41.7333	-0.000528
41.7667	0.001127						41.7667	-0.000553						41.7667	0.000536						41.7667	-0.000133
41.8	0.001923						41.8	-0.001288						41.8	0.000634						41.8	-0.000637
41.8333	-0.000258						41.8333	-0.00147						41.8333	-0.000412						41.8333	-0.001155
41.8667	-0.002204						41.8667	-0.001252						41.8667	-0.002657						41.8667	-0.002359
41.9	0.000314						41.9	-0.001899						41.9	0.001395						41.9	-0.00303
41.9333	-0.000401						41.9333	-0.00192						41.9333	0.008439						41.9333	-0.003512
41.9667	-0.000286						41.9667	-0.0016						41.9667	-0.001254						41.9667	-0.003581
42	0.001302						42	-0.002484						42	0.000725						42	-0.003142
42.0333	0.000717						42.0333	-0.00353						42.0333	0.006066						42.0333	-0.003754
42.0667	-0.002258						42.0667	-0.001636						42.0667	-0.003821						42.0667	-0.003472
42.1	-0.001517						42.1	-0.000236						42.1	-0.005487						42.1	-0.001813
42.1333	0.000217						42.1333	0.000852						42.1333	-0.003623						42.1333	-0.000758
42.1667	0.000817						42.1667	0.001789						42.1667	-0.004754						42.1667	-0.000785
42.2	0.002688						42.2	0.001737						42.2	-0.004576						42.2	-0.000275
42.2333	0.001882						42.2333	0.00063						42.2333	-0.003188						42.2333	-7.4e-05
42.2667	0.00137						42.2667	-0.000422						42.2667	-0.0037						42.2667	-5.4e-05
42.3	0.000582						42.3	0.000485						42.3	-0.00473						42.3	0.000528
42.3333	-4.4e-05						42.3333	0.001969						42.3333	-0.0016						42.3333	0.000206
42.3667	0.000676						42.3667	-2.5e-05						42.3667	0.001017						42.3667	0.0006
42.4	0.00213						42.4	-0.000847						42.4	0.001902						42.4	0.000909
42.4333	0.002379						42.4333	0.001022						42.4333	0.003131						42.4333	0.001401
42.4667	0.00096						42.4667	-0.000507						42.4667	0.006012						42.4667	0.001112
42.5	0.001963						42.5	0.000313						42.5	0.009007						42.5	0.000802
42.5333	0.001789						42.5333	0.000577						42.5333	0.008846						42.5333	-0.000646
42.5667	0.000715						42.5667	0.000551						42.5667	0.008261						42.5667	-0.000321
42.6	0.001404						42.6	0.002311						42.6	0.00766						42.6	-0.000507
42.6333	0.001921						42.6333	0.002262						42.6333	0.005498						42.6333	-0.000985
42.6667	0.00231						42.6667	0.001911						42.6667	0.001271						42.6667	-0.001427
42.7	0.001415						42.7	0.002523						42.7	-0.002496						42.7	-0.002644
42.7333	0.00195						42.7333	0.002703						42.7333	-0.006072						42.7333	-0.00337
42.7667	0.001961						42.7667	0.001925						42.7667	-0.008413						42.7667	-0.0033
42.8	0.001865						42.8	0.001313						42.8	-0.008163						42.8	-0.003216
42.8333	0.002699						42.8333	0.000427						42.8333	-0.005773						42.8333	-0.002689
42.8667	0.004153						42.8667	0.00183						42.8667	0.000913						42.8667	0.000157
42.9	0.005726						42.9	0.004254						42.9	-0.000722						42.9	0.003155
42.9333	0.00701						42.9333	0.004987						42.9333	-0.005276						42.9333	0.004527
42.9667	0.007231						42.9667	0.003432						42.9667	-0.001649						42.9667	0.004658
43	0.00777						43	-0.001605						43	0.000693						43	0.004903
43.0333	0.008198						43.0333	-0.001282						43.0333	-0.004589						43.0333	0.007802
43.0667	0.006254						43.0667	-9e-06						43.0667	-0.007184						43.0667	0.008231
43.1	-0.000815						43.1	-0.000732						43.1	-0.007263						43.1	0.004921
43.1333	-0.02525						43.1333	-0.00395						43.1333	-0.023116						43.1333	-0.009547
43.1667	-0.059559						43.1667	-0.014131						43.1667	-0.059581						43.1667	-0.032456
43.2	-0.099703						43.2	-0.02684						43.2	-0.095493						43.2	-0.057744
43.2333	-0.141528						43.2333	-0.041352						43.2333	-0.128197						43.2333	-0.083493
43.2667	-0.180666						43.2667	-0.057526						43.2667	-0.167973						43.2667	-0.111027
43.3	-0.216991						43.3	-0.07277						43.3	-0.208694						43.3	-0.137029
43.3333	-0.250018						43.3333	-0.087873						43.3333	-0.239844						43.3333	-0.162049
43.3667	-0.280037						43.3667	-0.100569						43.3667	-0.268575						43.3667	-0.18334
43.4	-0.305162						43.4	-0.110406						43.4	-0.296624						43.4	-0.201661
43.4333	-0.326881						43.4333	-0.119101						43.4333	-0.32146						43.4333	-0.216044
43.4667	-0.344452						43.4667	-0.127131						43.4667	-0.338747						43.4667	-0.227969
43.5	-0.360365						43.5	-0.131573						43.5	-0.357915						43.5	-0.237585
43.5333	-0.374452						43.5333	-0.135377						43.5333	-0.369385						43.5333	-0.246987
43.5667	-0.384388						43.5667	-0.13752						43.5667	-0.376553						43.5667	-0.251984
43.6	-0.386035						43.6	-0.135835						43.6	-0.394556						43.6	-0.252692
43.6333	-0.372366						43.6333	-0.133723						43.6333	-0.390059						43.6333	-0.243675
43.6667	-0.347667						43.6667	-0.130861						43.6667	-0.367556						43.6667	-0.230671
43.7	-0.318636						43.7	-0.125365						43.7	-0.34027						43.7	-0.217353
43.7333	-0.274889						43.7333	-0.118027						43.7333	-0.309086						43.7333	-0.200174
43.7667	-0.240791						43.7667	-0.110313						43.7667	-0.279672						43.7667	-0.181558
43.8	-0.21371						43.8	-0.104257						43.8	-0.252347						43.8	-0.165562
43.8333	-0.185301						43.8333	-0.096451						43.8333	-0.22728						43.8333	-0.151639
43.8667	-0.158738						43.8667	-0.08858						43.8667	-0.199942						43.8667	-0.135275
43.9	-0.134909						43.9	-0.08219						43.9	-0.172612						43.9	-0.11995
43.9333	-0.112959						43.9333	-0.07342						43.9333	-0.15048						43.9333	-0.106291
43.9667	-0.095688						43.9667	-0.065151						43.9667	-0.132509						43.9667	-0.094228
44	-0.076698						44	-0.060052						44	-0.112707						44	-0.08575
44.0333	-0.066412						44.0333	-0.053						44.0333	-0.089483						44.0333	-0.079032
44.0667	-0.065067						44.0667	-0.046747						44.0667	-0.078927						44.0667	-0.071759
44.1	-0.059782						44.1	-0.042281						44.1	-0.071931						44.1	-0.064214
44.1333	-0.04822						44.1333	-0.038237						44.1333	-0.062445						44.1333	-0.055301
44.1667	-0.040775						44.1667	-0.035791						44.1667	-0.052914						44.1667	-0.049325
44.2	-0.033599						44.2	-0.031792						44.2	-0.047427						44.2	-0.04492
44.2333	-0.028603						44.2333	-0.027266						44.2333	-0.042388						44.2333	-0.041368
44.2667	-0.022205						44.2667	-0.023844						44.2667	-0.039078						44.2667	-0.035727
44.3	-0.016526						44.3	-0.02093						44.3	-0.034818						44.3	-0.027144
44.3333	-0.013954						44.3333	-0.017151						44.3333	-0.025383						44.3333	-0.023157
44.3667	-0.010483						44.3667	-0.014285						44.3667	-0.019741						44.3667	-0.021507
44.4	-0.007767						44.4	-0.013371						44.4	-0.023359						44.4	-0.020944
44.4333	-0.0063						44.4333	-0.012117						44.4333	-0.024304						44.4333	-0.020471
44.4667	-0.003158						44.4667	-0.011592						44.4667	-0.023966						44.4667	-0.019945
44.5	-0.00219						44.5	-0.00967						44.5	-0.018199						44.5	-0.022126
44.5333	-0.00203						44.5333	-0.006477						44.5333	-0.019427						44.5333	-0.023088
44.5667	6.1e-05						44.5667	-0.005868						44.5667	-0.022307						44.5667	-0.023351
44.6	0.001038						44.6	-0.005371						44.6	-0.02029						44.6	-0.022075
44.6333	0.002218						44.6333	-0.003431						44.6333	-0.018537						44.6333	-0.021817
44.6667	0.0035						44.6667	-0.001465						44.6667	-0.014693						44.6667	-0.018237
44.7	0.003617						44.7	0.000157						44.7	-0.011351						44.7	-0.015535
44.7333	0.004879						44.7333	0.001063						44.7333	-0.004977						44.7333	-0.011835
44.7667	0.004845						44.7667	0.000893						44.7667	-0.002272						44.7667	-0.009303
44.8	0.004348						44.8	0.001926						44.8	-0.004044						44.8	-0.007903
44.8333	0.005313						44.8333	0.003375						44.8333	-0.004956						44.8333	-0.006548
44.8667	0.003158						44.8667	0.00398						44.8667	-0.001849						44.8667	-0.005991
44.9	0.002115						44.9	0.003917						44.9	0.003049						44.9	-0.006931
44.9333	0.004207						44.9333	0.004315						44.9333	-0.000608						44.9333	-0.007297
44.9667	0.003218						44.9667	0.006447						44.9667	-0.001967						44.9667	-0.00747
45	0.003445						45	0.0062						45	0.004737						45	-0.00458
45.0333	0.004828						45.0333	0.007739						45.0333	0.000496						45.0333	-0.001732
45.0667	0.004737						45.0667	0.00736						45.0667	-0.007236						45.0667	-2.8e-05
45.1	0.003936						45.1	0.008677						45.1	-0.005267						45.1	0.00095
45.1333	0.003197						45.1333	0.010201						45.1333	0.000835						45.1333	0.002597
45.1667	0.002932						45.1667	0.009349						45.1667	0.001617						45.1667	0.003261
45.2	0.003058						45.2	-0.008491						45.2	-0.005455						45.2	0.002301
45.2333	0.001295						45.2333	-0.082466						45.2333	-0.009586						45.2333	0.002675
45.2667	0.001558						45.2667	-0.112723						45.2667	-0.003503						45.2667	0.00369
45.3	0.001782						45.3	-0.10684						45.3	0.001837						45.3	0.002958
45.3333	0.001471						45.3333	-0.087193						45.3333	-0.002308						45.3333	0.001593
45.3667	0.001847						45.3667	-0.025131						45.3667	-0.003676						45.3667	0.000223
45.4	0.000919						45.4	0.036217						45.4	0.003207						45.4	-0.001785
45.4333	0.001384						45.4333	0.05909						45.4333	0.002217						45.4333	-0.001587
45.4667	0.001551						45.4667	0.06118						45.4667	-0.000695						45.4667	0.000473
45.5	0.001485						45.5	0.032475						45.5	0.001898						45.5	0.000233
45.5333	0.001181						45.5333	-0.047577						45.5333	-0.000472						45.5333	0.000663
45.5667	0.001253						45.5667	-0.075067						45.5667	-0.003667						45.5667	0.000558
45.6	0.002719						45.6	-0.074451						45.6	-8.9e-05						45.6	0.012818
45.6333	0.002653						45.6333	-0.065303						45.6333	0.006112						45.6333	0.012194
45.6667	0.00192						45.6667	-0.03448						45.6667	0.003241						45.6667	0.005858
45.7	0.001997						45.7	0.032205						45.7	-0.002318						45.7	0.008949
45.7333	0.000825						45.7333	0.06869						45.7333	0.000612						45.7333	0.000677
45.7667	0.000532						45.7667	0.075228						45.7667	0.006138						45.7667	-0.012359
45.8	0.001569						45.8	0.070922						45.8	-0.00097						45.8	-0.013641
45.8333	0.001524						45.8333	0.063719						45.8333	-0.008544						45.8333	-0.01023
45.8667	0.001302						45.8667	0.054251						45.8667	0.00332						45.8667	-0.007942
45.9	0.001901						45.9	0.045712						45.9	0.008481						45.9	-0.006132
45.9333	0.002482						45.9333	0.037685						45.9333	0.003273						45.9333	-0.003609
45.9667	0.000915						45.9667	0.030215						45.9667	0.000237						45.9667	-0.00189
46	0.000862						46	0.023217						46	0.003825						46	-0.000409
46.0333	0.000793						46.0333	0.018						46.0333	0.001639						46.0333	0.001565
46.0667	0.00118						46.0667	0.014854						46.0667	-0.002686						46.0667	0.002197
46.1	0.001058						46.1	0.009876						46.1	0.003773						46.1	0.002478
46.1333	0.000296						46.1333	0.005213						46.1333	0.00808						46.1333	0.003181
46.1667	0.001108						46.1667	0.00357						46.1667	0.001428						46.1667	0.00298
46.2	0.000999						46.2	0.002819						46.2	0.002744						46.2	0.000702
46.2333	0.001881						46.2333	0.000815						46.2333	0.008895						46.2333	-0.000625
46.2667	0.001373						46.2667	-0.001313						46.2667	0.003486						46.2667	-0.000397
46.3	0.000526						46.3	-0.002927						46.3	-0.007409						46.3	0.00075
46.3333	-7.7e-05						46.3333	-0.005154						46.3333	-0.001175						46.3333	0.001154
46.3667	0.000798						46.3667	-0.00554						46.3667	0.006965						46.3667	0.001722
46.4	0.000734						46.4	-0.005458						46.4	0.003718						46.4	0.001005
46.4333	0.000993						46.4333	-0.005087						46.4333	-0.00092						46.4333	0.007901
46.4667	0.00121						46.4667	-0.004389						46.4667	-0.00225						46.4667	0.009178
46.5	-0.000308						46.5	-0.004303						46.5	-0.003705						46.5	0.00201
46.5333	-0.000164						46.5333	-0.005092						46.5333	-0.004224						46.5333	-0.008468
46.5667	-0.000865						46.5667	-0.003571						46.5667	-0.002185						46.5667	-0.008029
46.6	-0.001587						46.6	0.002075						46.6	-0.003125						46.6	-0.005752
46.6333	-0.00148						46.6333	0.004865						46.6333	0.001122						46.6333	-0.004904
46.6667	-0.001137						46.6667	0.000551						46.6667	0.006054						46.6667	-0.005608
46.7	-0.000138						46.7	-0.003488						46.7	0.002984						46.7	-0.005369
46.7333	0.000111						46.7333	-0.006716						46.7333	-0.000933						46.7333	0.006673
46.7667	-0.000513						46.7667	-0.007125						46.7667	0.001383						46.7667	0.004911
46.8	0.000385						46.8	-0.006456						46.8	0.003899						46.8	-0.006243
46.8333	0.000839						46.8333	-0.005579						46.8333	-0.001818						46.8333	-0.015927
46.8667	-0.000287						46.8667	-0.004875						46.8667	-0.006223						46.8667	-0.011598
46.9	-0.000902						46.9	-0.005453						46.9	-0.001726						46.9	-0.008169
46.9333	-0.000843						46.9333	-0.00715						46.9333	0.003082						46.9333	-0.007513
46.9667	-0.000533						46.9667	-0.004356						46.9667	0.001348						46.9667	-0.006869
47	0.00054						47	0.003808						47	-0.005276						47	-0.005172
47.0333	7.3e-05						47.0333	0.000181						47.0333	-0.007595						47.0333	-0.003067
47.0667	-0.001582						47.0667	-0.059275						47.0667	-0.005279						47.0667	-0.001464
47.1	-0.002305						47.1	-0.112323						47.1	0.001327						47.1	8.4e-05
47.1333	-0.00229						47.1333	-0.100231						47.1333	0.006339						47.1333	0.002739
47.1667	-0.003449						47.1667	-0.027323						47.1667	0.0028						47.1667	0.004163
47.2	-0.003368						47.2	0.019194						47.2	-0.00232						47.2	0.005545
47.2333	-0.002747						47.2333	0.030985						47.2333	-0.005826						47.2333	0.006324
47.2667	-0.002283						47.2667	0.033611						47.2667	-0.002469						47.2667	0.007967
47.3	-0.001865						47.3	0.035453						47.3	0.005858						47.3	0.00887
47.3333	-0.001781						47.3333	0.036763						47.3333	0.006212						47.3333	0.008043
47.3667	-0.001077						47.3667	0.031257						47.3667	-0.000828						47.3667	0.008215
47.4	-0.001089						47.4	0.020469						47.4	-0.004502						47.4	0.00835
47.4333	-0.001178						47.4333	0.01421						47.4333	0.001529						47.4333	0.007842
47.4667	-0.001475						47.4667	0.018443						47.4667	0.009984						47.4667	0.006976
47.5	-0.001009						47.5	0.013775						47.5	0.005858						47.5	0.006189
47.5333	-0.000821						47.5333	0.006223						47.5333	-0.001935						47.5333	0.005618
47.5667	-0.000547						47.5667	0.004617						47.5667	-0.00252						47.5667	0.00292
47.6	-0.000266						47.6	0.007455						47.6	0.000973						47.6	0.000823
47.6333	-0.001703						47.6333	0.006392						47.6333	-0.0063						47.6333	0.000878
47.6667	-0.000491						47.6667	0.002733						47.6667	-0.011673						47.6667	0.000754
47.7	0.000457						47.7	-0.006607						47.7	0.000736						47.7	0.000192
47.7333	-0.000567						47.7333	-0.006402						47.7333	0.008211						47.7333	0.000729
47.7667	-0.000324						47.7667	0.002333						47.7667	0.002676						47.7667	5.3e-05
47.8	-0.000262						47.8	0.005694						47.8	0.000256						47.8	0.000401
47.8333	0.000416						47.8333	0.001865						47.8333	0.005044						47.8333	-0.000929
47.8667	-0.000362						47.8667	-0.003833						47.8667	0.003882						47.8667	-0.001891
47.9	-0.000278						47.9	-0.000611						47.9	-0.002097						47.9	-0.001721
47.9333	-0.000365						47.9333	0.005814						47.9333	-0.001758						47.9333	-0.002017
47.9667	0.000357						47.9667	0.006641						47.9667	0.001048						47.9667	-0.002466
48	0.001579						48	0.004187						48	-0.004126						48	-0.002125
48.0333	0.001185						48.0333	-0.000809						48.0333	-0.007677						48.0333	1e-06
48.0667	0.000998						48.0667	-0.005798						48.0667	-0.007339						48.0667	0.001119
48.1	0.000406						48.1	-0.00214						48.1	-0.003261						48.1	0.00243
48.1333	0.000209						48.1333	0.002824						48.1333	-0.002652						48.1333	0.002463
48.1667	-0.000256						48.1667	-0.001353						48.1667	-0.009448						48.1667	0.001075
48.2	-0.000262						48.2	-0.008641						48.2	-0.011157						48.2	0.001276
48.2333	-0.000187						48.2333	-0.006099						48.2333	-0.006813						48.2333	0.001981
48.2667	-0.000233						48.2667	-0.000351						48.2667	0.00112						48.2667	0.002276
48.3	0.000183						48.3	-0.002602						48.3	-0.000158						48.3	0.001597
48.3333	0.00026						48.3333	-0.008919						48.3333	-0.004659						48.3333	0.001777
48.3667	0.001224						48.3667	-0.005622						48.3667	-0.001982						48.3667	0.002092
48.4	0.002574						48.4	0.00069						48.4	0.004296						48.4	0.001941
48.4333	0.0025						48.4333	0.002191						48.4333	0.001664						48.4333	-9.2e-05
48.4667	0.002895						48.4667	-0.001643						48.4667	0.004185						48.4667	-0.001987
48.5	0.002102						48.5	-0.003929						48.5	0.011338						48.5	-0.003254
48.5333	0.001148						48.5333	-0.004858						48.5333	0.009654						48.5333	-0.004542
48.5667	0.000616						48.5667	-0.003618						48.5667	0.003993						48.5667	-0.004868
48.6	0.001248						48.6	0.002133						48.6	0.006439						48.6	-0.004296
48.6333	0.001391						48.6333	0.006946						48.6333	0.006461						48.6333	-0.00494
48.6667	0.003564						48.6667	0.004984						48.6667	-0.002543						48.6667	-0.005921
48.7	0.004821						48.7	-0.001917						48.7	-0.007801						48.7	-0.006459
48.7333	0.005482						48.7333	-0.001258						48.7333	-0.007296						48.7333	-0.006524
48.7667	0.006116						48.7667	0.004038						48.7667	-0.00345						48.7667	-0.00403
48.8	0.006454						48.8	0.002508						48.8	0.000627						48.8	-0.003521
48.8333	0.0063						48.8333	-0.003511						48.8333	0.002113						48.8333	-0.002706
48.8667	0.00616						48.8667	-0.003256						48.8667	0.002447						48.8667	-0.000625
48.9	0.005894						48.9	0.003984						48.9	0.002788						48.9	0.001198
48.9333	0.00645						48.9333	0.00791						48.9333	0.004348						48.9333	0.002901
48.9667	0.008252						48.9667	0.00148						48.9667	0.00435						48.9667	0.005508
49	0.009486						49	-0.002933						49	0.004668						49	0.00689
49.0333	0.009729						49.0333	-0.003008						49.0333	0.005174						49.0333	0.008376
49.0667	0.008182						49.0667	-0.000767						49.0667	0.002343						49.0667	0.007477
49.1	0.002312						49.1	0.003372						49.1	-0.006558						49.1	0.002261
49.1333	-0.019579						49.1333	-0.000552						49.1333	-0.023103						49.1333	-0.01159
49.1667	-0.054487						49.1667	-0.012423						49.1667	-0.051133						49.1667	-0.032146
49.2	-0.092754						49.2	-0.021502						49.2	-0.088052						49.2	-0.054413
49.2333	-0.13088						49.2333	-0.022981						49.2333	-0.128461						49.2333	-0.076157
49.2667	-0.167655						49.2667	-0.029404						49.2667	-0.164845						49.2667	-0.09674
49.3	-0.202227						49.3	-0.042799						49.3	-0.197758						49.3	-0.115702
49.3333	-0.232622						49.3333	-0.053961						49.3333	-0.228202						49.3333	-0.132987
49.3667	-0.259985						49.3667	-0.05793						49.3667	-0.258366						49.3667	-0.147207
49.4	-0.284344						49.4	-0.061808						49.4	-0.286803						49.4	-0.15932
49.4333	-0.305433						49.4333	-0.072698						49.4333	-0.312567						49.4333	-0.168804
49.4667	-0.32399						49.4667	-0.078939						49.4667	-0.333709						49.4667	-0.175415
49.5	-0.340336						49.5	-0.077746						49.5	-0.351978						49.5	-0.183268
49.5333	-0.354186						49.5333	-0.075831						49.5333	-0.371029						49.5333	-0.189223
49.5667	-0.362277						49.5667	-0.077376						49.5667	-0.383898						49.5667	-0.190426
49.6	-0.364391						49.6	-0.079098						49.6	-0.389008						49.6	-0.1838
49.6333	-0.355843						49.6333	-0.07869						49.6333	-0.38203						49.6333	-0.173165
49.6667	-0.338676						49.6667	-0.071607						49.6667	-0.364						49.6667	-0.160713
49.7	-0.316116						49.7	-0.066835						49.7	-0.339989						49.7	-0.148621
49.7333	-0.289518						49.7333	-0.071047						49.7333	-0.310246						49.7333	-0.134488
49.7667	-0.260885						49.7667	-0.071337						49.7667	-0.27905						49.7667	-0.120317
49.8	-0.230186						49.8	-0.06798						49.8	-0.247052						49.8	-0.109625
49.8333	-0.201974						49.8333	-0.067599						49.8333	-0.212411						49.8333	-0.097411
49.8667	-0.173744						49.8667	-0.062867						49.8667	-0.186833						49.8667	-0.085144
49.9	-0.147741						49.9	-0.053982						49.9	-0.168006						49.9	-0.073367
49.9333	-0.124741						49.9333	-0.051868						49.9333	-0.144681						49.9333	-0.063796
49.9667	-0.105028						49.9667	-0.053086						49.9667	-0.122561						49.9667	-0.0582
50	-0.087665						50	-0.046392						50	-0.11092						50	-0.054085
50.0333	-0.073189						50.0333	-0.038346						50.0333	-0.096538						50.0333	-0.050122
50.0667	-0.06074						50.0667	-0.040215						50.0667	-0.07656						50.0667	-0.045073
50.1	-0.050142						50.1	-0.03845						50.1	-0.06739						50.1	-0.037463
50.1333	-0.041239						50.1333	-0.030187						50.1333	-0.062139						50.1333	-0.031075
50.1667	-0.034077						50.1667	-0.024959						50.1667	-0.049591						50.1667	-0.025862
50.2	-0.026728						50.2	-0.027474						50.2	-0.044112						50.2	-0.021732
50.2333	-0.021484						50.2333	-0.027547						50.2333	-0.049401						50.2333	-0.017403
50.2667	-0.017594						50.2667	-0.021101						50.2667	-0.045692						50.2667	-0.017097
50.3	-0.016242						50.3	-0.015704						50.3	-0.032471						50.3	-0.01809
50.3333	-0.013853						50.3333	-0.019285						50.3333	-0.028704						50.3333	-0.019488
50.3667	-0.009473						50.3667	-0.020606						50.3667	-0.029919						50.3667	-0.018675
50.4	-0.006231						50.4	-0.016347						50.4	-0.028693						50.4	-0.017412
50.4333	-0.003844						50.4333	-0.00792						50.4333	-0.027131						50.4333	-0.016031
50.4667	-0.002753						50.4667	-0.00376						50.4667	-0.027611						50.4667	-0.013576
50.5	-0.002775						50.5	-0.007579						50.5	-0.023676						50.5	-0.0128
50.5333	-0.001098						50.5333	-0.012123						50.5333	-0.013261						50.5333	-0.012032
50.5667	0.000503						50.5667	-0.008171						50.5667	-0.012121						50.5667	-0.009321
50.6	0.001112						50.6	-0.002086						50.6	-0.014673						50.6	-0.005812
50.6333	0.001905						50.6333	0.000808						50.6333	-0.011141						50.6333	0.009386
50.6667	0.002462						50.6667	0.001266						50.6667	-0.009479						50.6667	0.013106
50.7	0.002782						50.7	0.002032						50.7	-0.021298						50.7	0.004554
50.7333	0.003139						50.7333	-0.000938						50.7333	-0.021333						50.7333	-0.005679
50.7667	0.002904						50.7667	-0.006179						50.7667	-0.009418						50.7667	-0.001594
50.8	0.002674						50.8	-0.005028						50.8	-0.007933						50.8	0.002041
50.8333	0.002131						50.8333	0.001463						50.8333	-0.008375						50.8333	0.002092
50.8667	0.002087						50.8667	0.00419						50.8667	-0.003324						50.8667	0.001865
50.9	0.002799						50.9	0.002805						50.9	0.001099						50.9	0.000757
50.9333	0.00323						50.9333	-0.004567						50.9333	0.001683						50.9333	0.00035
50.9667	0.003863						50.9667	-0.007734						50.9667	-0.001435						50.9667	0.000212
51	0.004649						51	-0.003085						51	0.002826						51	-0.000302
51.0333	0.005422						51.0333	0.001843						51.0333	4.7e-05						51.0333	-0.001565
51.0667	0.005684						51.0667	-0.00145						51.0667	-0.003806						51.0667	-0.00534
51.1	0.005004						51.1	-0.007473						51.1	-0.006849						51.1	-0.00761
51.1333	0.003942						51.1333	-0.006473						51.1333	-0.007193						51.1333	-0.006241
51.1667	0.00317						51.1667	0.000914						51.1667	-0.006663						51.1667	-0.005052
51.2	0.003114						51.2	0.003832						51.2	-0.00445						51.2	-0.00492
51.2333	0.003844						51.2333	-0.001231						51.2333	-0.003151						51.2333	-0.004267
51.2667	0.003922						51.2667	-0.003085						51.2667	-0.00188						51.2667	-0.00205
51.3	0.00436						51.3	-0.001392						51.3	-0.001368						51.3	0.000494
51.3333	0.004784						51.3333	0.007071						51.3333	-0.002883						51.3333	0.002032
51.3667	0.003728						51.3667	0.010621						51.3667	0.000483						51.3667	0.003638
51.4	0.002351						51.4	0.004126						51.4	0.008748						51.4	0.001803
51.4333	0.002067						51.4333	-0.005475						51.4333	0.004635						51.4333	0.000718
51.4667	0.001087						51.4667	-0.004993						51.4667	0.005038						51.4667	0.001292
51.5	0.000771						51.5	0.001904						51.5	0.00414						51.5	0.002105
51.5333	0.001167						51.5333	0.00042						51.5333	-0.002304						51.5333	0.00182
51.5667	0.00033						51.5667	-0.005283						51.5667	-0.003738						51.5667	-0.000618
51.6	0.001107						51.6	-0.002401						51.6	0.002565						51.6	0.001226
51.6333	0.00219						51.6333	0.003721						51.6333	0.002955						51.6333	0.008978
51.6667	0.002351						51.6667	0.000412						51.6667	-0.005646						51.6667	0.007801
51.7	0.002551						51.7	-0.005053						51.7	3.6e-05						51.7	-0.003044
51.7333	0.001459						51.7333	-0.001534						51.7333	-0.000906						51.7333	-0.010478
51.7667	0.001161						51.7667	0.00454						51.7667	-0.004272						51.7667	-0.007271
51.8	0.001765						51.8	0.003388						51.8	-0.004699						51.8	-0.006172
51.8333	-6.1e-05						51.8333	-0.003303						51.8333	-0.002388						51.8333	-0.005831
51.8667	-0.002277						51.8667	-0.00128						51.8667	-0.000856						51.8667	-0.004056
51.9	-0.001417						51.9	0.003126						51.9	0.000276						51.9	-0.001936
51.9333	-0.001222						51.9333	0.000532						51.9333	-0.001578						51.9333	0.00079
51.9667	-0.002105						51.9667	-0.004714						51.9667	-0.004114						51.9667	0.003532
52	-0.001377						52	-0.003921						52	0.004064						52	0.005103
52.0333	-0.001389						52.0333	0.003016						52.0333	0.010432						52.0333	0.006229
52.0667	-0.001928						52.0667	0.005136						52.0667	0.004291						52.0667	0.005985
52.1	-0.000365						52.1	-0.000379						52.1	-0.001231						52.1	0.00593
52.1333	-8.5e-05						52.1333	-0.001935						52.1333	0.002319						52.1333	0.006295
52.1667	0.000423						52.1667	0.007372						52.1667	0.009559						52.1667	0.005934
52.2	0.000492						52.2	0.009843						52.2	0.000965						52.2	0.005874
52.2333	0.000549						52.2333	0.000606						52.2333	-0.002101						52.2333	0.005747
52.2667	0.001178						52.2667	-0.000338						52.2667	0.000534						52.2667	0.005491
52.3	0.001546						52.3	0.003403						52.3	-0.001973						52.3	0.004342
52.3333	0.001145						52.3333	0.003789						52.3333	0.003413						52.3333	0.003439
52.3667	0.000882						52.3667	0.002408						52.3667	0.006058						52.3667	0.002524
52.4	0.001767						52.4	0.00186						52.4	-0.000141						52.4	0.001473
52.4333	0.002952						52.4333	0.000895						52.4333	-0.004127						52.4333	0.001196
52.4667	0.003924						52.4667	0.001137						52.4667	-0.005778						52.4667	0.002226
52.5	0.003982						52.5	0.000982						52.5	-0.000261						52.5	0.002714
52.5333	0.003975						52.5333	0.001185						52.5333	0.00286						52.5333	0.003224
52.5667	0.003273						52.5667	0.001539						52.5667	-0.001533						52.5667	0.004511
52.6	0.003321						52.6	0.002348						52.6	0.005186						52.6	0.003367
52.6333	0.00218						52.6333	0.001462						52.6333	0.005746						52.6333	0.000249
52.6667	0.000233						52.6667	0.000262						52.6667	-0.001481						52.6667	-0.0023
52.7	-0.001641						52.7	0.001019						52.7	0.00578						52.7	-0.003513
52.7333	-0.002012						52.7333	-5e-06						52.7333	0.005467						52.7333	-0.00497
52.7667	-0.002321						52.7667	-0.005816						52.7667	0.001403						52.7667	-0.006985
52.8	-0.001756						52.8	-0.00885						52.8	-0.000765						52.8	-0.008604
52.8333	-0.001409						52.8333	-0.001618						52.8333	-0.000168						52.8333	-0.010752
52.8667	-0.000886						52.8667	0.001117						52.8667	0.006042						52.8667	-0.010908
52.9	-0.001288						52.9	-0.004717						52.9	-0.000729						52.9	-0.011092
52.9333	-0.001402						52.9333	-0.007119						52.9333	-0.004456						52.9333	-0.010997
52.9667	-0.001989						52.9667	-0.001976						52.9667	-0.002983						52.9667	-0.009299
53	-0.002323						53	0.000802						53	-0.003363						53	-0.005127
53.0333	-0.002254						53.0333	-0.00348						53.0333	-0.003543						53.0333	-0.004797
53.0667	-0.001297						53.0667	-0.005265						53.0667	-0.002007						53.0667	-0.005119
53.1	-0.001352						53.1	0.000723						53.1	-0.000665						53.1	-0.003992
53.1333	-0.002041						53.1333	0.002733						53.1333	-0.001304						53.1333	-0.002944
53.1667	-5e-06						53.1667	-0.003387						53.1667	-0.001785						53.1667	-0.003156
53.2	-0.001235						53.2	-0.007289						53.2	-0.001789						53.2	-0.003266
53.2333	-0.001858						53.2333	-0.005797						53.2333	-0.002266						53.2333	-0.000483
53.2667	-0.000325						53.2667	-0.00495						53.2667	-0.001216						53.2667	0.002832
53.3	8e-06						53.3	3.7e-05						53.3	-0.000904						53.3	0.004179
53.3333	-0.001606						53.3333	0.005137						53.3333	-0.003766						53.3333	0.003483
53.3667	-0.002235						53.3667	0.00062						53.3667	-0.005029						53.3667	0.002496
53.4	-0.001235						53.4	-0.002692						53.4	-0.003018						53.4	0.000699
53.4333	0.000387						53.4333	-0.003185						53.4333	-0.000165						53.4333	-0.001565
53.4667	-1.9e-05						53.4667	-0.001144						53.4667	-0.000794						53.4667	0.004941
53.5	0.00461						53.5	0.010565						53.5	-0.001571						53.5	0.009619
53.5333	0.016952						53.5333	0.011148						53.5333	-0.001972						53.5333	0.011151
53.5667	0.010382						53.5667	0.000818						53.5667	-0.001914						53.5667	0.008968
53.6	-0.004095						53.6	-0.000283						53.6	-0.002111						53.6	0.008808
53.6333	-0.007264						53.6333	0.005149						53.6333	-0.001215						53.6333	0.006588
53.6667	-0.004666						53.6667	0.008077						53.6667	0.001079						53.6667	0.00311
53.7	-0.004174						53.7	0.007157						53.7	0.003315						53.7	0.001185
53.7333	-0.004901						53.7333	0.001708						53.7333	0.007943						53.7333	-0.001116
53.7667	-0.006203						53.7667	-0.003041						53.7667	0.00432						53.7667	-0.004896
53.8	-0.006761						53.8	-0.000461						53.8	0.002664						53.8	-0.002445
53.8333	-0.005531						53.8333	0.003633						53.8333	0.009452						53.8333	0.009201
53.8667	-0.00392						53.8667	-0.001081						53.8667	0.006543						53.8667	0.021685
53.9	0.01102						53.9	-0.006135						53.9	0.000954						53.9	0.012935
53.9333	0.008681						53.9333	-0.000167						53.9333	0.007114						53.9333	0.001239
53.9667	-0.001725						53.9667	0.004447						53.9667	-0.000816						53.9667	0.001575
54	-0.00853						54	0.005478						54	-0.002253						54	0.000566
54.0333	-0.004062						54.0333	0.003749						54.0333	0.000613						54.0333	-0.003871
54.0667	-0.001475						54.0667	-0.004304						54.0667	-0.006388						54.0667	-0.007971
54.1	0.000109						54.1	-0.006195						54.1	-0.000844						54.1	-0.010122
54.1333	0.001221						54.1333	-0.000344						54.1333	-0.000664						54.1333	-0.010307
54.1667	0.001307						54.1667	0.00407						54.1667	-0.00388						54.1667	-0.010235
54.2	0.000145						54.2	0.000792						54.2	-0.004849						54.2	-0.009664
54.2333	-0.000138						54.2333	-0.006902						54.2333	-0.00451						54.2333	-0.006941
54.2667	0.00023						54.2667	-0.00537						54.2667	-0.003729						54.2667	-0.003905
54.3	0.000594						54.3	0.001573						54.3	-0.004836						54.3	-0.001983
54.3333	0.000481						54.3333	0.004584						54.3333	-0.003866						54.3333	-0.002327
54.3667	5e-05						54.3667	0.000722						54.3667	-0.002313						54.3667	-0.003085
54.4	0.000501						54.4	-0.003152						54.4	-0.001301						54.4	-0.001454
54.4333	0.000214						54.4333	0.001182						54.4333	-0.000258						54.4333	0.00069
54.4667	-3.3e-05						54.4667	0.003443						54.4667	-0.000652						54.4667	0.000255
54.5	-0.000357						54.5	0.002392						54.5	-0.000566						54.5	2.5e-05
54.5333	-0.001012						54.5333	-0.004503						54.5333	-0.000427						54.5333	0.00059
54.5667	-0.000845						54.5667	-0.003501						54.5667	0.006604						54.5667	0.000645
54.6	0.001487						54.6	0.003049						54.6	0.007529						54.6	-0.000833
54.6333	0.001834						54.6333	0.005826						54.6333	-0.000851						54.6333	-0.000829
54.6667	0.003211						54.6667	0.004961						54.6667	0.005239						54.6667	-0.000219
54.7	0.003515						54.7	0.000398						54.7	0.001568						54.7	-0.000307
54.7333	0.004893						54.7333	-0.005131						54.7333	0.00103						54.7333	0.001178
54.7667	0.004748						54.7667	-0.002133						54.7667	0.007243						54.7667	0.003186
54.8	0.004735						54.8	0.004701						54.8	-0.00269						54.8	0.004048
54.8333	0.005742						54.8333	0.001059						54.8333	-0.000164						54.8333	0.002635
54.8667	0.005804						54.8667	-0.005331						54.8667	0.002494						54.8667	0.001517
54.9	0.005926						54.9	-0.007554						54.9	-0.005216						54.9	0.001035
54.9333	0.00556						54.9333	-0.004852						54.9333	0.0012						54.9333	0.001971
54.9667	0.005853						54.9667	0.003574						54.9667	0.001293						54.9667	0.002973
55	0.006334						55	0.007865						55	-0.00465						55	0.005223
55.0333	0.00546						55.0333	0.004537						55.0333	-0.007643						55.0333	0.00709
55.0667	0.004452						55.0667	0.006317						55.0667	-0.009845						55.0667	0.006169
55.1	-0.000354						55.1	0.009178						55.1	-0.005132						55.1	0.002014
55.1333	-0.017152						55.1333	0.002447						55.1333	-0.012229						55.1333	-0.009476
55.1667	-0.044358						55.1667	-0.007034						55.1667	-0.043919						55.1667	-0.024398
55.2	-0.076399						55.2	-0.007833						55.2	-0.081032						55.2	-0.032257
55.2333	-0.110594						55.2333	-0.007968						55.2333	-0.119035						55.2333	-0.055947
55.2667	-0.146105						55.2667	-0.014883						55.2667	-0.155989						55.2667	-0.088091
55.3	-0.179859						55.3	-0.024867						55.3	-0.192052						55.3	-0.111098
55.3333	-0.209292						55.3333	-0.023949						55.3333	-0.228797						55.3333	-0.121029
55.3667	-0.235864						55.3667	-0.024617						55.3667	-0.259805						55.3667	-0.129258
55.4	-0.259655						55.4	-0.03275						55.4	-0.287474						55.4	-0.137084
55.4333	-0.280459						55.4333	-0.03245						55.4333	-0.314331						55.4333	-0.137245
55.4667	-0.297286						55.4667	-0.024371						55.4667	-0.331724						55.4667	-0.138753
55.5	-0.311974						55.5	-0.032579						55.5	-0.340942						55.5	-0.153216
55.5333	-0.32282						55.5333	-0.039315						55.5333	-0.362022						55.5333	-0.159033
55.5667	-0.330113						55.5667	-0.029384						55.5667	-0.373934						55.5667	-0.157397
55.6	-0.333153						55.6	-0.022408						55.6	-0.374289						55.6	-0.152028
55.6333	-0.329357						55.6333	-0.026222						55.6333	-0.372764						55.6333	-0.143531
55.6667	-0.320049						55.6667	-0.023729						55.6667	-0.359713						55.6667	-0.132954
55.7	-0.306849						55.7	-0.021436						55.7	-0.338123						55.7	-0.121138
55.7333	-0.288834						55.7333	-0.021693						55.7333	-0.309508						55.7333	-0.110253
55.7667	-0.266955						55.7667	-0.022569						55.7667	-0.279854						55.7667	-0.100399
55.8	-0.241964						55.8	-0.020686						55.8	-0.250816						55.8	-0.092523
55.8333	-0.216655						55.8333	-0.019165						55.8333	-0.224334						55.8333	-0.090079
55.8667	-0.19062						55.8667	-0.023904						55.8667	-0.198711						55.8667	-0.082256
55.9	-0.165252						55.9	-0.025268						55.9	-0.173674						55.9	-0.066896
55.9333	-0.143001						55.9333	-0.019045						55.9333	-0.150654						55.9333	-0.04829
55.9667	-0.123919						55.9667	-0.015529						55.9667	-0.132184						55.9667	-0.038973
56	-0.105502						56	-0.013193						56	-0.119324						56	-0.036415
56.0333	-0.088829						56.0333	-0.015317						56.0333	-0.108266						56.0333	-0.03424
56.0667	-0.075271						56.0667	-0.019888						56.0667	-0.095847						56.0667	-0.034128
56.1	-0.063873						56.1	-0.015945						56.1	-0.083248						56.1	-0.033465
56.1333	-0.054316						56.1333	-0.008943						56.1333	-0.072908						56.1333	-0.033258
56.1667	-0.046212						56.1667	-0.007281						56.1667	-0.064435						56.1667	-0.033826
56.2	-0.038177						56.2	-0.010817						56.2	-0.059782						56.2	-0.035361
56.2333	-0.032035						56.2333	-0.015						56.2333	-0.055327						56.2333	-0.035467
56.2667	-0.026599						56.2667	-0.011837						56.2667	-0.047247						56.2667	-0.034874
56.3	-0.02137						56.3	-0.005415						56.3	-0.041513						56.3	-0.034315
56.3333	-0.017195						56.3333	-0.005638						56.3333	-0.035983						56.3333	-0.032928
56.3667	-0.013708						56.3667	-0.010024						56.3667	-0.032636						56.3667	-0.030692
56.4	-0.011246						56.4	-0.012236						56.4	-0.030011						56.4	-0.027471
56.4333	-0.009787						56.4333	-0.005644						56.4333	-0.027521						56.4333	-0.022262
56.4667	-0.007628						56.4667	-0.00073						56.4667	-0.02438						56.4667	-0.016601
56.5	-0.006481						56.5	0.000858						56.5	-0.022055						56.5	-0.011546
56.5333	-0.005688						56.5333	-5.4e-05						56.5333	-0.01834						56.5333	-0.007457
56.5667	-0.003648						56.5667	0.000881						56.5667	-0.017384						56.5667	-0.004976
56.6	-0.002259						56.6	0.001537						56.6	-0.016259						56.6	-0.003211
56.6333	-0.002253						56.6333	-0.002421						56.6333	-0.01471						56.6333	-0.002243
56.6667	-0.002247						56.6667	-0.009379						56.6667	-0.014569						56.6667	-0.000448
56.7	-0.001967						56.7	-0.007371						56.7	-0.012146						56.7	0.00237
56.7333	-0.000512						56.7333	-0.001102						56.7333	-0.009835						56.7333	0.00443
56.7667	0.000104						56.7667	0.001336						56.7667	-0.009095						56.7667	0.004111
56.8	0.000754						56.8	-0.001616						56.8	-0.009032						56.8	0.00292
56.8333	0.001067						56.8333	-0.007219						56.8333	-0.009338						56.8333	0.001096
56.8667	0.002744						56.8667	-0.006181						56.8667	-0.00932						56.8667	5.2e-05
56.9	0.002345						56.9	-1.3e-05						56.9	-0.010638						56.9	-0.00128
56.9333	0.002487						56.9333	-0.001784						56.9333	-0.010416						56.9333	-0.0018
56.9667	0.003536						56.9667	-0.007501						56.9667	-0.009408						56.9667	-0.002011
57	0.004746						57	-0.003954						57	-0.00762						57	-0.00103
57.0333	0.0042						57.0333	0.001463						57.0333	-0.006193						57.0333	0.000102
57.0667	0.003134						57.0667	4.8e-05						57.0667	-0.006361						57.0667	0.003173
57.1	0.003104						57.1	-0.003218						57.1	-0.006216						57.1	0.005535
57.1333	0.002582						57.1333	0.000213						57.1333	-0.005366						57.1333	0.006579
57.1667	0.002689						57.1667	0.004033						57.1667	-0.002193						57.1667	0.006977
57.2	0.002877						57.2	0.006655						57.2	-0.000428						57.2	0.006676
57.2333	0.003617						57.2333	0.004678						57.2333	0.000582						57.2333	0.003874
57.2667	0.003934						57.2667	-0.001938						57.2667	-0.000279						57.2667	0.002622
57.3	0.002682						57.3	-0.003865						57.3	-0.002182						57.3	0.002446
57.3333	0.002481						57.3333	0.002511						57.3333	0.000749						57.3333	0.001154
57.3667	0.001978						57.3667	0.005253						57.3667	0.010412						57.3667	-0.000106
57.4	0.000624						57.4	-0.002158						57.4	0.009016						57.4	-0.002207
57.4333	0.001809						57.4333	-0.003803						57.4333	0.00371						57.4333	-0.002388
57.4667	0.001812						57.4667	0.001233						57.4667	0.004669						57.4667	-0.001296
57.5	0.000989						57.5	0.005667						57.5	0.010516						57.5	-0.00056
57.5333	0.000842						57.5333	0.006608						57.5333	0.001173						57.5333	-0.00044
57.5667	0.000822						57.5667	0.002368						57.5667	6e-06						57.5667	-0.000445
57.6	0.001853						57.6	-0.003158						57.6	0.000679						57.6	-0.000455
57.6333	0.003216						57.6333	0.002384						57.6333	-0.003646						57.6333	-0.002654
57.6667	0.003306						57.6667	0.007496						57.6667	0.001451						57.6667	-0.004121
57.7	0.003365						57.7	0.00936						57.7	-0.006486						57.7	-0.003675
57.7333	0.002656						57.7333	0.005144						57.7333	-0.009715						57.7333	-0.002747
57.7667	0.002538						57.7667	-0.003036						57.7667	-0.002658						57.7667	-0.003026
57.8	0.001957						57.8	-0.003221						57.8	-0.003839						57.8	-0.003424
57.8333	0.000314						57.8333	0.002752						57.8333	-0.005147						57.8333	-0.003067
57.8667	0.000553						57.8667	0.001568						57.8667	-0.004726						57.8667	-0.002835
57.9	5e-06						57.9	-0.004908						57.9	-0.003144						57.9	-0.002136
57.9333	-0.001468						57.9333	-0.003108						57.9333	-0.001318						57.9333	-0.002237
57.9667	-0.000953						57.9667	0.002127						57.9667	0.000981						57.9667	-0.003026
58	-0.000384						58	0.002647						58	0.001227						58	-0.003417
58.0333	-0.00036						58.0333	0.001232						58.0333	-0.002097						58.0333	-0.00411
58.0667	0.000971						58.0667	-0.003195						58.0667	-0.004696						58.0667	-0.003893
58.1	0.000589						58.1	-0.007907						58.1	-0.005164						58.1	-0.002786
58.1333	0.001502						58.1333	-0.003525						58.1333	-0.004946						58.1333	-0.00124
58.1667	0.001551						58.1667	-0.0022						58.1667	-0.001549						58.1667	-0.000616
58.2	0.00092						58.2	-0.005566						58.2	6.4e-05						58.2	-0.000149
58.2333	0.001768						58.2333	-0.001249						58.2333	0.000764						58.2333	-0.000613
58.2667	0.001297						58.2667	0.008001						58.2667	0.001456						58.2667	-0.001437
58.3	0.000738						58.3	0.002701						58.3	0.002259						58.3	-0.000859
58.3333	0.000493						58.3333	-0.004581						58.3333	0.001708						58.3333	2e-05
58.3667	0.000163						58.3667	0.001073						58.3667	0.001601						58.3667	0.001272
58.4	7.9e-05						58.4	0.005701						58.4	0.001846						58.4	0.001274
58.4333	2.3e-05						58.4333	-0.002568						58.4333	-0.000894						58.4333	0.000219
58.4667	-8e-05						58.4667	-0.004243						58.4667	-0.002423						58.4667	-0.001156
58.5	0.000727						58.5	0.00079						58.5	-0.001568						58.5	0.000901
58.5333	0.000649						58.5333	0.003715						58.5333	0.000237						58.5333	0.003235
58.5667	0.001187						58.5667	0.004689						58.5667	0.001449						58.5667	0.003106
58.6	0.00037						58.6	0.004378						58.6	0.001359						58.6	0.002425
58.6333	2.5e-05						58.6333	0.005591						58.6333	0.002883						58.6333	0.002793
58.6667	0.000809						58.6667	0.004339						58.6667	0.003417						58.6667	0.010286
58.7	0.000941						58.7	0.003657						58.7	0.00426						58.7	0.005756
58.7333	0.000107						58.7333	0.004054						58.7333	0.003635						58.7333	-0.003972
58.7667	0.000354						58.7667	0.004026						58.7667	0.00245						58.7667	-0.003976
58.8	0.000365						58.8	0.003557						58.8	0.001502						58.8	-0.002576
58.8333	0.00057						58.8333	0.001895						58.8333	-0.001144						58.8333	-0.001788
58.8667	0.000536						58.8667	-0.004843						58.8667	-0.002292						58.8667	-0.00245
58.9	-0.000963						58.9	-0.005731						58.9	-0.001513						58.9	-0.003615
58.9333	-0.001083						58.9333	0.000375						58.9333	-0.001781						58.9333	-0.004059
58.9667	-0.000933						58.9667	0.002246						58.9667	-0.001619						58.9667	-0.004375
59	-0.001623						59	-0.00365						59	-0.001793						59	-0.004549
59.0333	-0.002924						59.0333	-0.005209						59.0333	-0.003561						59.0333	0.000953
59.0667	-0.00364						59.0667	0.004688						59.0667	-0.002032						59.0667	0.008314
59.1	-0.00297						59.1	0.008177						59.1	0.009371						59.1	0.002272
59.1333	-0.003743						59.1333	-0.001068						59.1333	0.008539						59.1333	-0.004595
59.1667	-0.002756						59.1667	-0.001762						59.1667	0.002031						59.1667	-0.004384
59.2	-0.003065						59.2	0.001361						59.2	-0.000646						59.2	-0.003309
59.2333	-0.002843						59.2333	0.001314						59.2333	-0.00047						59.2333	-0.001675
59.2667	-0.002851						59.2667	0.000923						59.2667	0.007206						59.2667	0.001612
59.3	-0.003597						59.3	0.002282						59.3	0.00606						59.3	0.002047
59.3333	-0.003838						59.3333	0.003431						59.3333	-0.003514						59.3333	0.002627
59.3667	-0.004296						59.3667	0.003919						59.3667	-0.006119						59.3667	0.003312
59.4	-0.003986						59.4	0.004759						59.4	-0.006265						59.4	0.001036
59.4333	-0.002908						59.4333	0.006124						59.4333	-0.003951						59.4333	-0.000712
59.4667	-0.003581						59.4667	0.004043						59.4667	-0.002562						59.4667	0.001079
59.5	-0.003209						59.5	0.003613						59.5	0.00373						59.5	0.005234
59.5333	-0.001485						59.5333	0.003799						59.5333	0.005995						59.5333	0.007411
59.5667	-4e-05						59.5667	0.002956						59.5667	0.000531						59.5667	0.007321
59.6	-1.8e-05						59.6	-0.000373						59.6	0.005346						59.6	0.005261
59.6333	-0.000178						59.6333	-0.005064						59.6333	0.004433						59.6333	0.003595
59.6667	4.1e-05						59.6667	-2e-06						59.6667	-0.007686						59.6667	0.007803
59.7	0.001048						59.7	0.00684						59.7	0.000215						59.7	0.009092
59.7333	0.000738						59.7333	0.008585						59.7333	0.001715						59.7333	0.007731
59.7667	-0.000459						59.7667	0.008805						59.7667	-0.002636						59.7667	0.007137
59.8	6.3e-05						59.8	0.00795						59.8	0.003556						59.8	0.004661
59.8333	0.000819						59.8333	0.005886						59.8333	0.002193						59.8333	0.005709
59.8667	0.000556						59.8667	-0.00148						59.8667	-0.000802						59.8667	0.007301
59.9	0.001714						59.9	-0.008347						59.9	-0.003642						59.9	0.006876
59.9333	0.002313						59.9333	-0.001817						59.9333	-0.00468						59.9333	0.005294
59.9667	0.002198						59.9667	0.004821						59.9667	-0.002992						59.9667	0.0002
60	0.001634						60	-0.006802						60	-0.001571						60	-0.004787
60.0333	0.00222						60.0333	-0.087895						60.0333	0.000367						60.0333	-0.008544
60.0667	0.00231						60.0667	-0.12797						60.0667	0.00136						60.0667	-0.010754
60.1	0.002761						60.1	-0.124096						60.1	0.000117						60.1	-0.01336
60.1333	0.003612						60.1333	-0.102634						60.1333	-0.000386						60.1333	-0.012917
60.1667	0.002434						60.1667	-0.05351						60.1667	-0.000798						60.1667	-0.013223
60.2	0.001059						60.2	0.022978						60.2	-0.000583						60.2	-0.012908
60.2333	0.000451						60.2333	0.055882						60.2333	-7.3e-05						60.2333	-0.013023
60.2667	0.001338						60.2667	0.056801						60.2667	0.000872						60.2667	-0.010745
60.3	0.001617						60.3	0.055312						60.3	-0.00042						60.3	-0.00738
60.3333	0.000574						60.3333	0.055251						60.3333	-0.000295						60.3333	-0.004712
60.3667	-0.002307						60.3667	0.050192						60.3667	-0.002947						60.3667	-0.00271
60.4	-0.001993						60.4	0.036863						60.4	-0.005061						60.4	-0.001027
60.4333	0.001178						60.4333	0.027403						60.4333	-0.004294						60.4333	-0.00015
60.4667	0.001601						60.4667	0.0265						60.4667	-0.004132						60.4667	0.001398
60.5	0.000464						60.5	0.024223						60.5	-0.001566						60.5	0.002128
60.5333	0.001667						60.5333	0.020235						60.5333	0.011321						60.5333	0.00097
60.5667	0.00264						60.5667	0.009642						60.5667	0.007136						60.5667	6e-06
60.6	0.002337						60.6	0.005286						60.6	-0.003211						60.6	0.00048
60.6333	0.00215						60.6333	0.009093						60.6333	-0.003776						60.6333	0.001024
60.6667	0.0029						60.6667	0.010481						60.6667	0.000136						60.6667	0.002257
60.7	0.003387						60.7	0.003641						60.7	0.000996						60.7	0.003042
60.7333	0.003219						60.7333	-0.004881						60.7333	0.000833						60.7333	0.004164
60.7667	0.003409						60.7667	-0.002473						60.7667	0.001851						60.7667	0.005261
60.8	0.003583						60.8	0.001161						60.8	0.002493						60.8	0.005828
60.8333	0.00395						60.8333	0.002506						60.8333	0.000397						60.8333	0.005125
60.8667	0.004436						60.8667	-0.002503						60.8667	0.000717						60.8667	0.004008
60.9	0.004736						60.9	-0.009264						60.9	0.000412						60.9	0.004052
60.9333	0.005278						60.9333	-0.006164						60.9333	0.001271						60.9333	0.004214
60.9667	0.006609						60.9667	-0.001561						60.9667	0.001239						60.9667	0.003546
61	0.006522						61	-0.001924						61	-0.00118						61	0.00249
61.0333	0.00544						61.0333	-0.003593						61.0333	-0.001663						61.0333	0.003557
61.0667	0.00505						61.0667	-0.003719						61.0667	-0.001352						61.0667	0.003552
61.1	0.00226						61.1	-0.006256						61.1	-0.003114						61.1	-0.000195
61.1333	-0.010492						61.1333	-0.010116						61.1333	-0.016648						61.1333	-0.008428
61.1667	-0.033271						61.1667	-0.010056						61.1667	-0.045648						61.1667	-0.017319
61.2	-0.058021						61.2	-0.011162						61.2	-0.07954						61.2	-0.021643
61.2333	-0.086381						61.2333	-0.017733						61.2333	-0.112317						61.2333	-0.040845
61.2667	-0.115764						61.2667	-0.01764						61.2667	-0.146805						61.2667	-0.063224
61.3	-0.145667						61.3	-0.012841						61.3	-0.180682						61.3	-0.07975
61.3333	-0.171794						61.3333	-0.009592						61.3333	-0.21226						61.3333	-0.085276
61.3667	-0.195007						61.3667	-0.013328						61.3667	-0.241616						61.3667	-0.090146
61.4	-0.216102						61.4	-0.016783						61.4	-0.265901						61.4	-0.096351
61.4333	-0.233294						61.4333	-0.00968						61.4333	-0.288252						61.4333	-0.102463
61.4667	-0.247199						61.4667	-0.003735						61.4667	-0.308098						61.4667	-0.106841
61.5	-0.259602						61.5	-0.00952						61.5	-0.325321						61.5	-0.112861
61.5333	-0.269522						61.5333	-0.012435						61.5333	-0.339813						61.5333	-0.118257
61.5667	-0.27504						61.5667	-0.00639						61.5667	-0.353524						61.5667	-0.120486
61.6	-0.275047						61.6	0.00202						61.6	-0.361798						61.6	-0.11772
61.6333	-0.274014						61.6333	0.007762						61.6333	-0.358622						61.6333	-0.11147
61.6667	-0.269017						61.6667	0.006637						61.6667	-0.344337						61.6667	-0.104369
61.7	-0.26253						61.7	-0.000893						61.7	-0.327046						61.7	-0.095621
61.7333	-0.252997						61.7333	0.000105						61.7333	-0.30725						61.7333	-0.086542
61.7667	-0.239847						61.7667	0.008851						61.7667	-0.279574						61.7667	-0.078549
61.8	-0.222714						61.8	0.001204						61.8	-0.248359						61.8	-0.069383
61.8333	-0.203336						61.8333	-0.008742						61.8333	-0.219961						61.8333	-0.06111
61.8667	-0.182942						61.8667	-0.007302						61.8667	-0.194287						61.8667	-0.053674
61.9	-0.163401						61.9	-0.005224						61.9	-0.174026						61.9	-0.046086
61.9333	-0.144258						61.9333	-0.002509						61.9333	-0.155979						61.9333	-0.039851
61.9667	-0.127662						61.9667	-0.003979						61.9667	-0.139034						61.9667	-0.034245
62	-0.113968						62	-0.012115						62	-0.116067						62	-0.028419
62.0333	-0.101225						62.0333	-0.01251						62.0333	-0.093968						62.0333	-0.024079
62.0667	-0.089746						62.0667	-0.006084						62.0667	-0.083894						62.0667	-0.020507
62.1	-0.080009						62.1	-0.002238						62.1	-0.070036						62.1	-0.016664
62.1333	-0.07077						62.1333	-0.001362						62.1333	-0.070263						62.1333	-0.014372
62.1667	-0.061967						62.1667	-0.000572						62.1667	-0.067808						62.1667	-0.012864
62.2	-0.054256						62.2	-0.000957						62.2	-0.054423						62.2	-0.011308
62.2333	-0.047725						62.2333	3.7e-05						62.2333	-0.053269						62.2333	-0.010289
62.2667	-0.03934						62.2667	-0.000377						62.2667	-0.049431						62.2667	-0.008697
62.3	-0.033942						62.3	-0.002268						62.3	-0.036443						62.3	-0.007475
62.3333	-0.030118						62.3333	-0.001432						62.3333	-0.038178						62.3333	-0.006932
62.3667	-0.026579						62.3667	-0.001805						62.3667	-0.039718						62.3667	-0.006023
62.4	-0.023536						62.4	-0.002124						62.4	-0.026969						62.4	-0.004496
62.4333	-0.021734						62.4333	-0.000917						62.4333	-0.02782						62.4333	-0.004141
62.4667	-0.018212						62.4667	5e-06						62.4667	-0.029229						62.4667	-0.003038
62.5	-0.01532						62.5	-0.001353						62.5	-0.01683						62.5	-0.000989
62.5333	-0.013465						62.5333	-0.007727						62.5333	-0.020544						62.5333	1.4e-05
62.5667	-0.010687						62.5667	-0.011907						62.5667	-0.024658						62.5667	0.000439
62.6	-0.008776						62.6	-0.006527						62.6	-0.020006						62.6	0.000925
62.6333	-0.007657						62.6333	-0.002107						62.6333	-0.021713						62.6333	0.001232
62.6667	-0.004717						62.6667	-0.004883						62.6667	-0.019289						62.6667	0.001914
62.7	-0.002294						62.7	-0.005773						62.7	-0.017328						62.7	0.002975
62.7333	-0.002066						62.7333	-0.00111						62.7333	-0.016471						62.7333	0.002223
62.7667	-0.001123						62.7667	-0.001411						62.7667	-0.016995						62.7667	0.001949
62.8	-0.000135						62.8	-0.00658						62.8	-0.01631						62.8	0.001907
62.8333	0.000102						62.8333	-0.004507						62.8333	-0.014251						62.8333	0.001278
62.8667	0.001943						62.8667	0.001723						62.8667	-0.012906						62.8667	0.000662
62.9	0.003148						62.9	0.002907						62.9	-0.010678						62.9	0.00073
62.9333	0.001978						62.9333	3.4e-05						62.9333	-0.010158						62.9333	0.001104
62.9667	0.001627						62.9667	-0.005266						62.9667	-0.010649						62.9667	-0.000619
63	0.003317						63	-0.005684						63	-0.008501						63	-0.002337
63.0333	0.003403						63.0333	0.00162						63.0333	0.001489						63.0333	-0.002837
63.0667	0.003338						63.0667	0.004772						63.0667	0.000887						63.0667	-0.005294
63.1	0.005552						63.1	-0.002005						63.1	-0.004089						63.1	-0.004943
63.1333	0.017228						63.1333	-0.005461						63.1333	0.00105						63.1333	-0.003551
63.1667	0.012604						63.1667	0.000202						63.1667	0.00487						63.1667	-0.002691
63.2	-0.00223						63.2	0.005589						63.2	-0.000512						63.2	-0.002254
63.2333	-0.004123						63.2333	0.004463						63.2333	0.004974						63.2333	-0.001751
63.2667	-0.000279						63.2667	-0.002014						63.2667	0.005163						63.2667	-0.001058
63.3	0.00106						63.3	-0.002408						63.3	-0.002955						63.3	-0.003075
63.3333	0.002157						63.3333	0.002927						63.3333	0.008394						63.3333	-0.004097
63.3667	0.002774						63.3667	0.005793						63.3667	0.002765						63.3667	-0.004269
63.4	0.002371						63.4	0.005766						63.4	-0.01189						63.4	-0.005726
63.4333	0.002446						63.4333	0.000805						63.4333	0.007525						63.4333	-0.00597
63.4667	0.005436						63.4667	-0.006126						63.4667	0.015263						63.4667	-0.005951
63.5	0.005485						63.5	-0.00364						63.5	-0.00354						63.5	-0.0057
63.5333	0.003871						63.5333	0.002737						63.5333	0.000591						63.5333	-0.005199
63.5667	0.003986						63.5667	0.00608						63.5667	-0.000529						63.5667	-0.004921
63.6	0.004054						63.6	0.007351						63.6	-0.01346						63.6	-0.003667
63.6333	0.002361						63.6333	0.004524						63.6333	0.005225						63.6333	-0.002544
63.6667	0.000828						63.6667	-0.002449						63.6667	0.009068						63.6667	-0.001028
63.7	0.000629						63.7	-0.003822						63.7	-0.007087						63.7	0.000535
63.7333	0.000396						63.7333	0.002039						63.7333	0.000802						63.7333	0.001616
63.7667	0.000233						63.7667	0.003915						63.7667	-0.000604						63.7667	0.002765
63.8	-1.2e-05						63.8	0.003492						63.8	-0.007436						63.8	0.003936
63.8333	0.000544						63.8333	0.002162						63.8333	-0.002064						63.8333	0.004973
63.8667	0.00111						63.8667	0.001401						63.8667	-0.003166						63.8667	0.005679
63.9	0.001315						63.9	-0.000941						63.9	-0.003952						63.9	0.00541
63.9333	0.000687						63.9333	-0.00706						63.9333	0.005267						63.9333	0.005661
63.9667	0.000591						63.9667	-0.003427						63.9667	0.002545						63.9667	0.006347
64	0.001114						64	0.000885						64	-0.00442						64	0.006743
64.0333	0.001563						64.0333	-0.002505						64.0333	-0.00369						64.0333	0.00641
64.0667	0.002948						64.0667	-0.008241						64.0667	-0.003025						64.0667	0.005551
64.1	0.00193						64.1	-0.003877						64.1	-0.003184						64.1	0.004226
64.1333	0.001202						64.1333	0.002527						64.1333	-0.001701						64.1333	0.001907
64.1667	0.002097						64.1667	0.003424						64.1667	-0.001136						64.1667	0.000535
64.2	0.001824						64.2	-0.001556						64.2	-5.1e-05						64.2	-0.000268
64.2333	0.001521						64.2333	-0.008009						64.2333	0.001005						64.2333	-0.002314
64.2667	0.001726						64.2667	-0.003988						64.2667	0.001234						64.2667	-0.003785
64.3	0.000307						64.3	0.003884						64.3	0.001221						64.3	-0.005214
64.3333	0.005005						64.3333	0.007397						64.3333	-0.000866						64.3333	-0.004697
64.3667	0.013926						64.3667	0.008617						64.3667	-0.002793						64.3667	-0.004349
64.4	0.005944						64.4	0.00328						64.4	-0.001887						64.4	-0.003821
64.4333	-0.006639						64.4333	-0.001312						64.4333	-0.000635						64.4333	-0.002993
64.4667	-0.005799						64.4667	0.001407						64.4667	0.000454						64.4667	-0.003887
64.5	-0.004085						64.5	0.004911						64.5	0.002808						64.5	-0.004672
64.5333	-0.003286						64.5333	0.001871						64.5333	0.001778						64.5333	-0.004626
64.5667	-0.003341						64.5667	0.001535						64.5667	0.001495						64.5667	-0.006417
64.6	-0.003725						64.6	0.005752						64.6	0.001715						64.6	-0.007748
64.6333	-0.00374						64.6333	0.006386						64.6333	0.003607						64.6333	-0.008498
64.6667	-0.003013						64.6667	0.006949						64.6667	0.012894						64.6667	-0.008882
64.7	-0.004244						64.7	0.006652						64.7	0.013469						64.7	-0.007302
64.7333	-0.005145						64.7333	0.005853						64.7333	0.005354						64.7333	-0.006305
64.7667	-0.005841						64.7667	0.003576						64.7667	0.007525						64.7667	-0.004233
64.8	-0.005168						64.8	-0.003						64.8	0.007987						64.8	-0.00144
64.8333	-0.003578						64.8333	-0.002474						64.8333	0.006323						64.8333	0.004091
64.8667	-0.002082						64.8667	0.00663						64.8667	0.003764						64.8667	0.011358
64.9	-0.001649						64.9	0.001579						64.9	0.001128						64.9	0.018422
64.9333	-0.001201						64.9333	-0.00583						64.9333	-0.001863						64.9333	0.02108
64.9667	-0.001323						64.9667	0.000659						64.9667	-0.001756						64.9667	0.020728
65	-0.001763						65	0.005242						65	-0.001465						65	0.020775
65.0333	-0.00095						65.0333	-0.004852						65.0333	-0.001025						65.0333	0.019634
65.0667	0.000476						65.0667	-0.006122						65.0667	-0.006911						65.0667	0.018705
65.1	0.000282						65.1	0.003982						65.1	-0.009513						65.1	0.020754
65.1333	0.000116						65.1333	-0.001097						65.1333	-0.004577						65.1333	0.027852
65.1667	0.000725						65.1667	-0.006776						65.1667	-0.003959						65.1667	0.032742
65.2	0.001768						65.2	-0.002959						65.2	-0.008196						65.2	0.036549
65.2333	0.001226						65.2333	4.5e-05						65.2333	-0.006342						65.2333	0.037179
65.2667	0.000733						65.2667	0.001682						65.2667	-9.7e-05						65.2667	0.029875
65.3	0.000372						65.3	0.002486						65.3	-0.001509						65.3	0.011552
65.3333	-5e-05						65.3333	0.001812						65.3333	-0.007354						65.3333	-0.00665
65.3667	0.001594						65.3667	0.002528						65.3667	-0.005617						65.3667	-0.019652
65.4	0.002375						65.4	0.000666						65.4	0.001344						65.4	-0.029089
65.4333	0.004005						65.4333	-0.004941						65.4333	-0.000731						65.4333	-0.037318
65.4667	0.015652						65.4667	-0.009513						65.4667	-0.008827						65.4667	-0.04441
65.5	0.009755						65.5	-0.00923						65.5	-0.011561						65.5	-0.043268
65.5333	-0.002556						65.5333	-0.007285						65.5333	-0.003113						65.5333	-0.037944
65.5667	-0.005469						65.5667	-0.005296						65.5667	0.007631						65.5667	-0.036099
65.6	-0.003797						65.6	-0.00408						65.6	-0.002837						65.6	-0.038336
65.6333	-0.003535						65.6333	-0.004021						65.6333	-0.005486						65.6333	-0.032152
65.6667	-0.001684						65.6667	-0.004428						65.6667	0.013274						65.6667	-0.02365
65.7	-0.002744						65.7	-0.003173						65.7	0.010379						65.7	-0.007745
65.7333	-0.002763						65.7333	-0.001934						65.7333	0.004868						65.7333	0.005872
65.7667	-0.002209						65.7667	-0.00272						65.7667	0.005797						65.7667	0.001335
65.8	0.008545						65.8	-0.001535						65.8	0.007733						65.8	-0.012059
65.8333	0.011187						65.8333	-0.002099						65.8333	0.004616						65.8333	-0.012462
65.8667	0.003033						65.8667	-0.001107						65.8667	-0.001742						65.8667	-0.003562
65.9	-0.008044						65.9	-0.001273						65.9	0.000366						65.9	0.00085
65.9333	-0.006508						65.9333	-0.002394						65.9333	0.003523						65.9333	0.003209
65.9667	-0.003345						65.9667	-0.001357						65.9667	0.002595						65.9667	0.01116
66	-0.000854						66	-0.000861						66	-0.004244						66	0.019936
66.0333	-0.000308						66.0333	-0.003228						66.0333	-0.0036						66.0333	0.026047
66.0667	-0.001445						66.0667	-0.007061						66.0667	0.000536						66.0667	0.023271
66.1	-0.001031						66.1	-0.010122						66.1	-0.004294						66.1	0.022858
66.1333	-0.000418						66.1333	-0.008071						66.1333	-0.007907						66.1333	0.024795
66.1667	-5.3e-05						66.1667	-0.004991						66.1667	-0.008082						66.1667	0.021578
66.2	-8e-06						66.2	-0.001266						66.2	-0.007725						66.2	0.014356
66.2333	0.001049						66.2333	0.000125						66.2333	-0.006373						66.2333	0.008773
66.2667	0.001485						66.2667	0.001854						66.2667	-0.000498						66.2667	0.008007
66.3	0.000925						66.3	0.00185						66.3	0.000145						66.3	0.00593
66.3333	0.001282						66.3333	0.000943						66.3333	-0.002809						66.3333	0.003711
66.3667	0.000593						66.3667	0.000846						66.3667	0.003558						66.3667	0.003447
66.4	0.001055						66.4	0.00057						66.4	0.006023						66.4	0.004409
66.4333	0.001096						66.4333	0.001649						66.4333	3.2e-05						66.4333	0.003277
66.4667	0.001033						66.4667	0.00373						66.4667	-0.003121						66.4667	0.001299
66.5	0.001266						66.5	0.003662						66.5	-0.004271						66.5	0.000377
66.5333	0.000164						66.5333	0.00497						66.5333	-0.001043						66.5333	-0.008734
[truncated: 1,455 more rows]

## Sheet: Fig. S4c
Supplementary Fig. 4c. Analysis of the binding affinities of DarB, and the DarB mutants towards c-di-AMP and RelNTD.
The interaction of the DarB mutant proteins with RelNTD was investigated with ITC. The cell and the syringe contained 10 µM Rel and 100 µM DarB, respectively. Abbreviation: cdA, c-di-AMP.
DarB-A25G vs Rel			DarB-A25G vs Rel				DarB-R132M vs Rel			DarB-R132M vs Rel				DarB-A25G,R132M vs Rel			DarB-A25G,R132M vs Rel
DP [µcal/s]	Time [min]		Fit_X	Fit_Y	NDH_Y		DP [µcal/s]	Time [min]		Fit_X	Fit_Y	NDH_Y		DP [µcal/s]	Time [min]		Fit_X	Fit_Y	NDH_Y
0.033333	0.000934		0.03485	5.99189			0.033333	-0.005156		0.03485	12.4255			0.033333	-0.002246		0.03485	9.16949
0.066667	1e-06		0.140128	5.839	5.87371		0.066667	-0.004836		0.140128	12.2313	12.2113		0.066667	-0.0013		0.140128	8.68317	8.57781
0.1	0.000669		0.246494	5.58537	5.60633		0.1	-0.008269		0.246494	11.8943	12.0721		0.1	-0.002062		0.246494	7.96421	7.89148
0.133333	0.000104		0.35395	5.29988	5.01537		0.133333	-0.007009		0.35395	11.4892	11.5154		0.133333	-0.001179		0.35395	7.26611	7.48115
0.166667	-0.000283		0.462496	4.98415	5.17426		0.166667	-0.002407		0.462496	11.0057	10.6776		0.166667	0.000508		0.462496	6.59787	6.84539
0.2	-0.000785		0.57213	4.64261	4.80172		0.2	-0.009082		0.57213	10.4359	10.4666		0.2	0.001581		0.57213	5.96653	5.97061
0.233333	-0.000754		0.682854	4.28264	4.36318		0.233333	-0.002497		0.682854	9.77725	9.81101		0.233333	0.003523		0.682854	5.37704	5.34349
0.266667	-0.000752		0.794667	3.91408	3.6727		0.266667	0.006013		0.794667	9.03651	9.06839		0.266667	0.00438		0.794667	4.83223	4.46868
0.3	0.000127		0.90757	3.54813	3.49198		0.3	0.000633		0.90757	8.23252	8.29012		0.3	0.004379		0.90757	4.33307	4.18518
0.333333	0.000154		1.02156	3.19567	3.22548		0.333333	0.000685		1.02156	7.39598	7.57809		0.333333	0.005204		1.02156	3.87896	3.81002
0.366667	-0.000227		1.13664	2.86574	3.02345		0.366667	0.003946		1.13664	6.56474	6.38986		0.366667	0.003805		1.13664	3.46818	3.57093
0.4	-0.000875		1.25281	2.56462	2.45508		0.4	0.004561		1.25281	5.77585	5.75831		0.4	0.002194		1.25281	3.09819	3.09885
0.433333	-0.001277		1.37007	2.2955	2.14952		0.433333	0.006981		1.37007	5.05791	4.99432		0.433333	0.00252		1.37007	2.76599	2.8581
0.466667	-0.001324		1.48842	2.05892	2.28601		0.466667	-0.000572		1.48842	4.42701	4.43125		0.466667	0.001156		1.48842	2.46834	2.71441
0.5	-0.00145		1.60786	1.85348	1.7795		0.5	0.000457		1.60786	3.88726	3.9292		0.5	-0.002251		1.60786	2.20197	2.34238
0.533333	-0.001146		1.72839	1.67656	1.80162		0.533333	0.004175		1.72839	3.43398	3.46573		0.533333	-0.004732		1.72839	1.96373	1.85043
0.566667	-0.00073		1.85	1.52496	1.40186		0.566667	-0.000436		1.85	3.05768	3.08276		0.566667	-0.003263		1.85	1.75061	1.74144
0.6	0.000218		1.97271	1.39538	1.44154		0.6	0.002005		1.97271	2.74708	2.67421		0.6	-0.00397		1.97271	1.55986	1.64578
0.633333	-0.002248		2.09651	1.28466	1.24803		0.633333	0.001668		2.09651	2.49108	2.5251		0.633333	-0.005748		2.09651	1.38897	1.1689
0.666667	-0.002773						0.666667	0.004367						0.666667	-0.006234
0.7	-0.001876						0.7	0.004226						0.7	-0.005
0.733333	-0.001007						0.733333	-0.000984						0.733333	-0.004422
0.766667	0.00249						0.766667	-0.000705						0.766667	-0.002283
0.8	0.003165						0.8	0.002345						0.8	-0.000532
0.833333	0.002164						0.833333	0.005465						0.833333	0.000356
0.866667	0.001442						0.866667	0.004541						0.866667	0.001808
0.9	0.000776						0.9	0.002231						0.9	0.000386
0.933333	0.000227						0.933333	-0.000633						0.933333	-0.000739
0.966667	-0.000246						0.966667	0.000587						0.966667	-0.001818
1	-0.000253						1	0.003724						1	-0.002022
1.03333	-0.000953						1.03333	0.000851						1.03333	-0.001912
1.06667	-0.001436						1.06667	-0.002972						1.06667	-0.002721
1.1	-0.00458						1.1	-0.006338						1.1	-0.004402
1.13333	-0.0069						1.13333	0.003033						1.13333	-0.003123
1.16667	0.000561						1.16667	0.03237						1.16667	0.006083
1.2	0.014889						1.2	0.06999						1.2	0.025646
1.23333	0.038171						1.23333	0.115625						1.23333	0.056878
1.26667	0.065907						1.26667	0.154493						1.26667	0.086765
1.3	0.085514						1.3	0.176608						1.3	0.106623
1.33333	0.092985						1.33333	0.18014						1.33333	0.115886
1.36667	0.09319						1.36667	0.172382						1.36667	0.11423
1.4	0.089129						1.4	0.160477						1.4	0.108428
1.43333	0.081437						1.43333	0.148761						1.43333	0.100173
1.46667	0.072935						1.46667	0.138663						1.46667	0.090633
1.5	0.073855						1.5	0.123093						1.5	0.080884
1.53333	0.068978						1.53333	0.103699						1.53333	0.070848
1.56667	0.049389						1.56667	0.088775						1.56667	0.061451
1.6	0.040244						1.6	0.079828						1.6	0.053195
1.63333	0.037644						1.63333	0.065964						1.63333	0.045806
1.66667	0.032842						1.66667	0.050913						1.66667	0.040425
1.7	0.027479						1.7	0.047536						1.7	0.034754
1.73333	0.023811						1.73333	0.04275						1.73333	0.029651
1.76667	0.020303						1.76667	0.033007						1.76667	0.024474
1.8	0.014987						1.8	0.024836						1.8	0.020006
1.83333	0.0119						1.83333	0.018546						1.83333	0.016626
1.86667	0.009132						1.86667	0.014777						1.86667	0.013258
1.9	0.006679						1.9	0.012626						1.9	0.009995
1.93333	0.006053						1.93333	0.010359						1.93333	0.008676
1.96667	0.003731						1.96667	0.010224						1.96667	0.007498
2	0.002115						2	0.009516						2	0.006363
2.03333	0.001853						2.03333	0.004765						2.03333	0.004536
2.06667	0.002562						2.06667	0.003125						2.06667	0.002866
2.1	0.001937						2.1	0.005586						2.1	0.004202
2.13333	0.000507						2.13333	0.002754						2.13333	0.002145
2.16667	0.000584						2.16667	0.000249						2.16667	0.001419
2.2	-5e-06						2.2	0.000252						2.2	0.001524
2.23333	-0.000424						2.23333	-0.001119						2.23333	0.000286
2.26667	-6.7e-05						2.26667	-0.000317						2.26667	0.000541
2.3	0.00221						2.3	0.004502						2.3	-0.000159
2.33333	0.00361						2.33333	0.003993						2.33333	-0.000731
2.36667	0.00397						2.36667	0.00025						2.36667	0.000229
2.4	0.000615						2.4	-0.001835						2.4	-0.00118
2.43333	-0.000649						2.43333	-0.001186						2.43333	-0.001719
2.46667	-0.000352						2.46667	-0.000691						2.46667	-0.00071
2.5	0.000512						2.5	-0.006234						2.5	-0.001108
2.53333	0.000822						2.53333	-0.008847						2.53333	0.001665
2.56667	0.000384						2.56667	-0.002898						2.56667	0.003437
2.6	0.000974						2.6	-0.002518						2.6	0.002626
2.63333	0.000855						2.63333	-0.013857						2.63333	0.002274
2.66667	0.001364						2.66667	-0.026647						2.66667	0.003397
2.7	0.000515						2.7	-0.024586						2.7	0.001643
2.73333	-0.00059						2.73333	-0.020473						2.73333	0.001094
2.76667	-0.000893						2.76667	-0.015312						2.76667	0.002969
2.8	-0.001108						2.8	0.00605						2.8	0.000901
2.83333	-0.002323						2.83333	0.011895						2.83333	-0.000344
2.86667	-0.004785						2.86667	0.006831						2.86667	-0.001502
2.9	-0.001601						2.9	0.010222						2.9	-0.001036
2.93333	-0.002298						2.93333	0.013038						2.93333	-0.000166
2.96667	-0.00479						2.96667	0.010667						2.96667	-0.000376
3	-0.003552						3	0.005931						3	-0.000994
3.03333	-0.003088						3.03333	0.00628						3.03333	-0.001257
3.06667	-0.002404						3.06667	0.0106						3.06667	0.000644
3.1	-0.000867						3.1	0.006859						3.1	0.001218
3.13333	0.000271						3.13333	-0.003364						3.13333	-0.000845
3.16667	8.7e-05						3.16667	0.003681						3.16667	0.000885
3.2	-0.000845						3.2	0.008525						3.2	0.000516
3.23333	-0.002998						3.23333	-0.00475						3.23333	-0.002055
3.26667	-0.00319						3.26667	-0.00449						3.26667	-0.001853
3.3	-0.000781						3.3	0.002197						3.3	0.000152
3.33333	-0.001582						3.33333	-0.005194						3.33333	0.000647
3.36667	-0.002136						3.36667	-0.004988						3.36667	-0.000251
3.4	-0.002572						3.4	0.001904						3.4	-0.002437
3.43333	-0.002076						3.43333	-0.001615						3.43333	-0.002189
3.46667	-0.001001						3.46667	0.000558						3.46667	0.002652
3.5	0.000817						3.5	0.00013						3.5	0.002266
3.53333	0.001163						3.53333	-0.007915						3.53333	0.0017
3.56667	0.002641						3.56667	0.00272						3.56667	-0.001514
3.6	0.004227						3.6	0.006814						3.6	-0.001428
3.63333	0.004084						3.63333	-0.005396						3.63333	0.000287
3.66667	0.004471						3.66667	0.000358						3.66667	0.000953
3.7	0.006569						3.7	0.000267						3.7	0.001967
3.73333	0.005901						3.73333	-0.006422						3.73333	0.002765
3.76667	0.006485						3.76667	-0.003517						3.76667	0.001808
3.8	0.007334						3.8	-0.007131						3.8	0.001027
3.83333	0.00706						3.83333	-0.010103						3.83333	0.000712
3.86667	0.004566						3.86667	-0.006728						3.86667	0.000201
3.9	0.00229						3.9	0.002601						3.9	-0.001118
3.93333	0.002437						3.93333	0.003502						3.93333	-0.003346
3.96667	0.002158						3.96667	-0.000765						3.96667	-0.006776
4	-0.001091						4	0.001845						4	-0.00466
4.03333	-0.004026						4.03333	0.001926						4.03333	-0.003437
4.06667	-0.006734						4.06667	0.004409						4.06667	-0.002131
4.1	-0.007551						4.1	5.5e-05						4.1	-0.001282
4.13333	-0.006207						4.13333	-0.003338						4.13333	-0.002068
4.16667	-0.006355						4.16667	0.002652						4.16667	-0.001319
4.2	-0.004275						4.2	0.001773						4.2	-0.003541
4.23333	-0.000779						4.23333	0.000934						4.23333	-0.003707
4.26667	-0.001115						4.26667	0.002048						4.26667	-0.000999
4.3	-0.00248						4.3	-0.000588						4.3	-0.000345
4.33333	-0.001766						4.33333	0.001727						4.33333	0.003228
4.36667	-0.000972						4.36667	0.00492						4.36667	0.005209
4.4	-0.00019						4.4	0.001989						4.4	0.00665
4.43333	0.002468						4.43333	-0.001254						4.43333	0.017003
4.46667	0.00693						4.46667	0.000655						4.46667	0.011576
4.5	0.006397						4.5	0.004733						4.5	-0.004865
4.53333	0.002249						4.53333	0.003062						4.53333	-0.007371
4.56667	-0.000856						4.56667	-0.001013						4.56667	-0.005091
4.6	-0.002135						4.6	-0.00019						4.6	-0.004706
4.63333	-0.003087						4.63333	0.007029						4.63333	-0.003396
4.66667	-0.00343						4.66667	0.028836						4.66667	-0.003218
4.7	-0.003843						4.7	0.010288						4.7	-0.003604
4.73333	-0.004351						4.73333	-0.001661						4.73333	-0.001605
4.76667	-0.004288						4.76667	-0.003695						4.76667	-0.001427
4.8	-0.003553						4.8	-0.005433						4.8	-0.001541
4.83333	-0.002974						4.83333	-0.008577						4.83333	-0.000193
4.86667	-0.002192						4.86667	-0.002035						4.86667	-0.000253
4.9	-0.001032						4.9	0.002155						4.9	-0.000423
4.93333	0.000791						4.93333	0.000458						4.93333	-0.00118
4.96667	0.002296						4.96667	0.002087						4.96667	-0.004219
5	0.002765						5	0.005428						5	-0.0047
5.03333	0.00275						5.03333	0.006308						5.03333	-0.005287
5.06667	0.002894						5.06667	0.004441						5.06667	-0.005223
5.1	0.003581						5.1	5.6e-05						5.1	-0.004944
5.13333	0.002486						5.13333	0.000797						5.13333	-0.002607
5.16667	-0.00155						5.16667	0.002701						5.16667	-0.002174
5.2	-0.004568						5.2	0.002892						5.2	-0.002203
5.23333	-0.005719						5.23333	-0.000479						5.23333	-0.000196
5.26667	-0.005064						5.26667	-0.004264						5.26667	0.000999
5.3	-0.001958						5.3	-0.011633						5.3	0.000642
5.33333	0.00027						5.33333	-0.009858						5.33333	-0.000472
5.36667	0.001984						5.36667	-0.007301						5.36667	0.001629
5.4	0.002918						5.4	-0.006773						5.4	0.003816
5.43333	0.003398						5.43333	-0.006878						5.43333	0.005253
5.46667	0.007133						5.46667	-0.004261						5.46667	0.00279
5.5	0.009886						5.5	-0.003028						5.5	0.003105
5.53333	0.008529						5.53333	-0.003288						5.53333	0.003211
5.56667	0.002884						5.56667	-0.00216						5.56667	-0.000746
5.6	0.001301						5.6	-0.00073						5.6	-0.000756
5.63333	0.000953						5.63333	-0.000915						5.63333	0.00015
5.66667	-0.000442						5.66667	-0.001181						5.66667	0.000729
5.7	-0.00078						5.7	-0.000812						5.7	0.003068
5.73333	7e-05						5.73333	-0.000194						5.73333	0.00332
5.76667	0.000834						5.76667	0.000693						5.76667	0.00173
5.8	0.001326						5.8	0.000104						5.8	0.000381
5.83333	-3.4e-05						5.83333	0.001237						5.83333	0.000273
5.86667	-0.002109						5.86667	0.001796						5.86667	-0.001128
5.9	-0.00351						5.9	0.001492						5.9	-0.000988
5.93333	-0.004129						5.93333	0.002305						5.93333	0.000661
5.96667	-0.004358						5.96667	0.002109						5.96667	0.001683
6	-0.004172						6	0.001923						6	0.002501
6.03333	-0.004402						6.03333	0.001093						6.03333	0.00257
6.06667	-0.00356						6.06667	-0.000513						6.06667	0.001748
6.1	-0.004484						6.1	0.000335						6.1	0.001729
6.13333	-0.006187						6.13333	0.001811						6.13333	0.000476
6.16667	-0.005984						6.16667	0.00238						6.16667	0.000511
6.2	-0.00424						6.2	0.001137						6.2	0.002001
6.23333	-0.000747						6.23333	0.00455						6.23333	0.000761
6.26667	0.002984						6.26667	0.007574						6.26667	0.000981
6.3	0.001459						6.3	0.000189						6.3	0.001503
6.33333	-0.001909						6.33333	-0.001549						6.33333	0.001157
6.36667	-0.000691						6.36667	0.001647						6.36667	0.000834
6.4	0.001642						6.4	-0.003161						6.4	0.000256
6.43333	0.001549						6.43333	-0.002472						6.43333	-8.7e-05
6.46667	0.00206						6.46667	0.000884						6.46667	-0.000494
6.5	0.00264						6.5	-0.003716						6.5	-0.000945
6.53333	0.003557						6.53333	-0.021537						6.53333	-0.001295
6.56667	0.003618						6.56667	-0.024087						6.56667	-0.002028
6.6	0.002553						6.6	-0.018202						6.6	0.005952
6.63333	0.000637						6.63333	-0.011523						6.63333	0.011041
6.66667	0.000548						6.66667	-0.010809						6.66667	0.006025
6.7	0.001013						6.7	0.001642						6.7	-0.006264
6.73333	0.000251						6.73333	0.011647						6.73333	-0.007503
6.76667	8.4e-05						6.76667	0.011222						6.76667	-0.002803
6.8	0.001512						6.8	0.010451						6.8	-0.001976
6.83333	0.002335						6.83333	0.010706						6.83333	-0.002861
6.86667	0.000267						6.86667	0.011373						6.86667	-0.000731
6.9	0.000332						6.9	0.006778						6.9	-0.001064
6.93333	0.001873						6.93333	0.003492						6.93333	-0.002068
6.96667	-0.001102						6.96667	0.002206						6.96667	0.000607
7	-0.002139						7	0.000986						7	0.00125
7.03333	-0.001826						7.03333	-0.001557						7.03333	-0.000238
7.06667	-0.004463						7.06667	-0.00421						7.06667	-0.003001
7.1	-0.004891						7.1	0.005635						7.1	-0.002211
7.13333	0.000549						7.13333	0.034517						7.13333	0.013152
7.16667	0.01604						7.16667	0.068393						7.16667	0.040347
7.2	0.038497						7.2	0.110968						7.2	0.057453
7.23333	0.06361						7.23333	0.167541						7.23333	0.07882
7.26667	0.087467						7.26667	0.218789						7.26667	0.111195
7.3	0.111295						7.3	0.263534						7.3	0.146527
7.33333	0.133292						7.33333	0.306034						7.33333	0.177742
7.36667	0.152404						7.36667	0.34557						7.36667	0.204113
7.4	0.169554						7.4	0.380295						7.4	0.230691
7.43333	0.185668						7.43333	0.412315						7.43333	0.253386
7.46667	0.201853						7.46667	0.439846						7.46667	0.271768
7.5	0.215352						7.5	0.463766						7.5	0.287504
7.53333	0.226374						7.53333	0.484187						7.53333	0.301282
7.56667	0.240631						7.56667	0.502393						7.56667	0.316007
7.6	0.252686						7.6	0.506683						7.6	0.327108
7.63333	0.252656						7.63333	0.493802						7.63333	0.325807
7.66667	0.24327						7.66667	0.466827						7.66667	0.31555
7.7	0.226419						7.7	0.428756						7.7	0.296705
7.73333	0.206546						7.73333	0.388507						7.73333	0.272713
7.76667	0.194068						7.76667	0.347764						7.76667	0.250367
7.8	0.174979						7.8	0.307703						7.8	0.227662
7.83333	0.150717						7.83333	0.269275						7.83333	0.204123
7.86667	0.12959						7.86667	0.228123						7.86667	0.182217
7.9	0.112496						7.9	0.181504						7.9	0.162339
7.93333	0.096605						7.93333	0.156117						7.93333	0.144242
7.96667	0.079793						7.96667	0.136703						7.96667	0.129132
8	0.057312						8	0.117565						8	0.115355
8.03333	0.047283						8.03333	0.101255						8.03333	0.102969
8.06667	0.041838						8.06667	0.099695						8.06667	0.091877
8.1	0.035926						8.1	0.097778						8.1	0.082851
8.13333	0.030346						8.13333	0.086452						8.13333	0.07424
8.16667	0.027886						8.16667	0.074924						8.16667	0.066161
8.2	0.024867						8.2	0.066345						8.2	0.060445
8.23333	0.021859						8.23333	0.05807						8.23333	0.054299
8.26667	0.020245						8.26667	0.051205						8.26667	0.049101
8.3	0.029187						8.3	0.045874						8.3	0.044571
8.33333	0.02441						8.33333	0.041024						8.33333	0.039975
8.36667	0.010465						8.36667	0.035266						8.36667	0.03601
8.4	0.010136						8.4	0.032295						8.4	0.033688
8.43333	0.011193						8.43333	0.029187						8.43333	0.031495
8.46667	0.012964						8.46667	0.025319						8.46667	0.029052
8.5	0.01365						8.5	0.02269						8.5	0.028587
8.53333	0.011863						8.53333	0.019082						8.53333	0.026024
8.56667	0.008344						8.56667	0.015175						8.56667	0.024727
8.6	0.004883						8.6	0.011866						8.6	0.023113
8.63333	0.005018						8.63333	0.010518						8.63333	0.019799
8.66667	0.004795						8.66667	0.01007						8.66667	0.017478
8.7	0.004542						8.7	0.008795						8.7	0.013869
8.73333	0.004337						8.73333	0.008369						8.73333	0.010458
8.76667	0.002604						8.76667	0.0081						8.76667	0.009834
8.8	0.001596						8.8	0.006056						8.8	0.007212
8.83333	0.001281						8.83333	0.004841						8.83333	0.006412
8.86667	0.000405						8.86667	0.004217						8.86667	0.006436
8.9	0.000173						8.9	0.002243						8.9	0.002724
8.93333	-0.001271						8.93333	-0.000982						8.93333	0.001313
8.96667	-0.001145						8.96667	-0.001247						8.96667	-0.001539
9	-0.00033						9	-0.000469						9	-0.000821
[truncated: 3,181 more rows]

[truncated: 2 more sheets: Fig. S8, Fig. S11]
